# Supplementary material for: Gut microbes contribute to variation in solid organ transplant outcomes in mice
Source: Microbiome. 2018 May 25;6:96. doi: 10.1186/s40168-018-0474-8 (PMC5968713; doi:10.1186/s40168-018-0474-8)
Supplement: Supplementary file 1 — ASV counts and number of ASVs detected in all samples. Tables providing total read counts, read counts for each ASV with assigned taxonomy, and the number of ASVs detected for each sample. (XLSX 119 kb) [file 40168_2018_474_MOESM1_ESM.xlsx]

## Sheet: Pre & Post Cohousing
						7	10	11	13	15	17	26	31	34	38	39	44	45	48	50	66	67	68	70	79	84	87	91	93	94	100	101	106	117	121	122	124	125	128	132	135	137	140	141	143	144	147	150	151
					Domain	Bacteria	Bacteria	Bacteria	Bacteria	Bacteria	Bacteria	Bacteria	Bacteria	Bacteria	Bacteria	Bacteria	Bacteria	Bacteria	Bacteria	Bacteria	Bacteria	Bacteria	Bacteria	Bacteria	Bacteria	Bacteria	Bacteria	Bacteria	Bacteria	Bacteria	Bacteria	Bacteria	Bacteria	Bacteria	Bacteria	Bacteria	Bacteria	Bacteria	Bacteria	Bacteria	Bacteria	Bacteria	Bacteria	Bacteria	Bacteria	Bacteria	Bacteria	Bacteria	Bacteria
					Phylum	Bacteroidetes	Firmicutes	Firmicutes	Bacteroidetes	Firmicutes	Firmicutes	Bacteroidetes	Firmicutes	Firmicutes	Bacteroidetes	Firmicutes	Bacteroidetes	Firmicutes	Bacteroidetes	Proteobacteria	Firmicutes	Bacteroidetes	Firmicutes	Bacteroidetes	Bacteroidetes	Firmicutes	Bacteroidetes	Firmicutes	Firmicutes	Bacteroidetes	Firmicutes	Bacteroidetes	Tenericutes	Proteobacteria	Tenericutes	Bacteroidetes	Verrucomicrobia	Bacteroidetes	Tenericutes	Firmicutes	Firmicutes	Firmicutes	Firmicutes	Proteobacteria	Bacteroidetes	Bacteroidetes	Firmicutes	Firmicutes	Firmicutes
					Class	Bacteroidia	Clostridia	Clostridia	Bacteroidia	Clostridia	Clostridia	Bacteroidia	Clostridia	Clostridia	Bacteroidia	Erysipelotrichia	Bacteroidia	Clostridia	Bacteroidia	Alphaproteobacteria	Bacilli	Bacteroidia	Clostridia	Bacteroidia	Bacteroidia	Erysipelotrichia	Bacteroidia	Clostridia	Clostridia	Bacteroidia	Erysipelotrichia	Bacteroidia	Mollicutes	Deltaproteobacteria	Mollicutes	Bacteroidia	Verrucomicrobiae	Bacteroidia	Mollicutes	Bacilli	Erysipelotrichia	Clostridia	Erysipelotrichia	Alphaproteobacteria	Bacteroidia	Bacteroidia	Bacilli	Negativicutes	Clostridia
					Order	Bacteroidales	Clostridiales	Clostridiales	Bacteroidales	Clostridiales	Clostridiales	Bacteroidales	Clostridiales	Clostridiales	Bacteroidales	Erysipelotrichales	Bacteroidales	Clostridiales	Bacteroidales	Rickettsiales	Lactobacillales	Bacteroidales	Clostridiales	Bacteroidales	Bacteroidales	Erysipelotrichales	Bacteroidales	Clostridiales	Clostridiales	Bacteroidales	Erysipelotrichales	Bacteroidales		Desulfovibrionales		Bacteroidales	Verrucomicrobiales	Bacteroidales	Anaeroplasmatales	Bacillales	Erysipelotrichales	Clostridiales	Erysipelotrichales	Rhodospirillales	Bacteroidales	Bacteroidales	Lactobacillales	Selenomonadales	Clostridiales
					Family		Defluviitaleaceae	Peptostreptococcaceae	Prevotellaceae	Peptostreptococcaceae	Lachnospiraceae		Ruminococcaceae	Ruminococcaceae		Erysipelotrichaceae		Clostridiaceae_1			Lactobacillaceae		Ruminococcaceae	Porphyromonadaceae	Porphyromonadaceae	Erysipelotrichaceae		Ruminococcaceae	Lachnospiraceae		Erysipelotrichaceae			Desulfovibrionaceae		Prevotellaceae	Verrucomicrobiaceae		Anaeroplasmataceae	Staphylococcaceae	Erysipelotrichaceae	Ruminococcaceae	Erysipelotrichaceae	Rhodospirillaceae		Rikenellaceae	Carnobacteriaceae	Veillonellaceae	Christensenellaceae
					Genus				Alloprevotella					Ruminococcus				Clostridium_sensu_stricto_1			Lactobacillus		Anaerotruncus	Odoribacter	Parabacteroides	Allobaculum			Roseburia		Allobaculum			Bilophila			Akkermansia		Anaeroplasma	Staphylococcus	Allobaculum			Thalassospira		Alistipes	Atopostipes	Veillonella
samples	Mouse	Treatment	Count Total	# ASVs Detected	Species																																			aureus
CM003.Fecal.Cohouse.JaxTac.sTx.MaleB6.to.FemaleB6.JaxB6.CohouseDay.4254	Jax	Pre-Cohousing	25042	85		0	31	0	0	4	0	0	7	0	0	0	0	7	0	2	749	0	22	0	0	0	0	0	0	0	289	0	0	0	1	1	0	0	1	0	0	0	129	0	0	0	0	0	0
CM003.Fecal.Cohouse.JaxTac.sTx.MaleB6.to.FemaleB6.JaxB6.CohouseDay.4256	Jax	Pre-Cohousing	15967	74		0	23	4	0	18	0	0	22	0	1	0	0	3	0	0	148	0	26	0	0	0	0	0	0	0	243	2	0	0	0	0	0	0	0	0	0	0	36	0	0	0	0	0	0
CM003.Fecal.Cohouse.JaxTac.sTx.MaleB6.to.FemaleB6.JaxB6.CohouseDay.4257	Jax	Pre-Cohousing	27205	79		0	19	9	0	54	0	0	13	0	0	0	0	10	0	0	1057	0	6	0	0	0	1	0	0	0	3456	0	0	0	0	0	0	0	0	0	0	2	29	0	0	1	0	0	0
CM003.Fecal.Cohouse.JaxTac.sTx.MaleB6.to.FemaleB6.JaxB6.CohouseDay.4258	Jax	Pre-Cohousing	12160	71		0	18	8	0	19	0	0	14	0	0	0	0	4	0	1	216	0	7	0	0	0	0	0	0	0	763	0	0	0	0	0	0	0	0	0	0	0	9	0	0	0	0	0	0
CM003.Fecal.Cohouse.JaxTac.sTx.MaleB6.to.FemaleB6.JaxB6.CohouseDay.4259	Jax	Pre-Cohousing	18472	77		0	37	1	0	7	0	0	47	0	0	0	0	1	1	0	346	0	8	0	0	0	0	0	0	0	302	0	0	1	0	0	0	0	1	0	0	0	28	0	0	0	0	0	0
CM003.Fecal.Cohouse.JaxTac.sTx.MaleB6.to.FemaleB6.JaxB6.CohouseDay.4260	Jax	Pre-Cohousing	22602	88		0	32	11	0	38	0	0	18	0	0	0	0	15	0	0	573	0	18	0	0	0	0	0	0	0	674	0	0	0	0	0	0	0	0	0	0	0	65	0	0	0	0	0	0
CM003.Fecal.Cohouse.JaxTac.sTx.MaleB6.to.FemaleB6.JaxB6.CohouseDay.4261	Jax	Pre-Cohousing	29496	96		0	93	8	0	38	0	0	20	0	0	0	0	9	0	2	238	0	125	0	0	2	1	0	0	0	716	0	0	0	0	0	0	0	0	0	0	0	30	0	0	1	0	0	0
CM003.Fecal.Cohouse.JaxTac.sTx.MaleB6.to.FemaleB6.JaxB6.CohouseDay.Male	Jax	Pre-Cohousing	13211	80		0	0	3	0	31	0	0	0	0	0	0	0	10	0	0	1542	0	2	0	1	0	0	0	0	0	112	0	0	0	0	0	0	0	0	0	0	0	20	1	0	2	0	1	0
CM003.Fecal.Cohouse.JaxTac.sTx.MaleB6.to.FemaleB6.JaxB6.DayMinus1.4254	Jax	Post-Cohousing	18692	104		0	10	0	0	0	0	0	0	0	0	0	0	1077	0	0	728	0	16	0	0	0	1	0	0	0	2978	0	0	0	0	159	0	0	0	0	1	0	73	0	0	382	0	0	1
CM003.Fecal.Cohouse.JaxTac.sTx.MaleB6.to.FemaleB6.JaxB6.DayMinus1.4256	Jax	Post-Cohousing	8023	82		0	2	0	0	0	0	2	0	0	0	0	0	172	0	2	189	0	0	0	0	0	0	0	0	0	427	0	0	0	0	147	0	0	0	0	0	0	18	0	0	246	0	0	0
CM003.Fecal.Cohouse.JaxTac.sTx.MaleB6.to.FemaleB6.JaxB6.DayMinus1.4257	Jax	Post-Cohousing	19070	104		2	22	0	0	0	0	0	1	0	0	0	1	0	0	0	268	0	13	0	0	0	0	0	0	0	5267	0	0	0	0	131	0	0	1	0	0	1	17	0	0	551	0	1	0
CM003.Fecal.Cohouse.JaxTac.sTx.MaleB6.to.FemaleB6.JaxB6.DayMinus1.4258	Jax	Post-Cohousing	10492	82		0	10	0	0	0	0	0	24	0	0	0	0	4	0	0	171	0	1	0	0	0	0	0	0	0	1127	2	0	0	0	389	0	0	0	0	0	0	16	0	0	434	0	0	0
CM003.Fecal.Cohouse.JaxTac.sTx.MaleB6.to.FemaleB6.JaxB6.DayMinus1.4259	Jax	Post-Cohousing	15005	90		0	9	42	0	126	0	0	4	0	0	0	0	3	1	0	863	0	0	0	0	0	1	0	0	0	205	1	0	0	0	193	0	0	0	0	0	0	13	0	0	641	0	1	0
CM003.Fecal.Cohouse.JaxTac.sTx.MaleB6.to.FemaleB6.JaxB6.DayMinus1.4260	Jax	Post-Cohousing	14119	94		0	3	5	0	29	0	0	1	0	0	0	0	3	0	0	651	0	0	0	0	0	0	0	0	0	1922	2	0	0	0	109	0	0	0	0	0	0	39	0	0	318	0	0	0
CM003.Fecal.Cohouse.JaxTac.sTx.MaleB6.to.FemaleB6.JaxB6.DayMinus1.4261	Jax	Post-Cohousing	19475	92		0	29	0	0	0	0	0	3	0	0	0	0	30	0	0	564	0	2	0	0	0	0	0	0	0	3306	0	0	0	0	146	1	0	0	0	0	0	23	0	0	675	0	0	0
CM003.Fecal.Cohouse.JaxTac.sTx.MaleB6.to.FemaleB6.JaxB6.DayMinus1.Male	Jax	Post-Cohousing	16268	78		0	0	0	0	0	0	0	0	0	0	0	0	0	0	0	483	0	12	0	0	0	0	0	0	0	7144	0	0	0	0	54	56	0	1	0	2	0	7	0	0	328	0	0	0
CM003.Fecal.Cohouse.JaxTac.sTx.MaleB6.to.FemaleB6.TacB6.CohouseDay.4262	Tac	Pre-Cohousing	8990	68		0	0	0	0	0	0	0	1	0	0	0	0	0	0	0	98	0	16	0	0	0	0	1	0	0	0	0	0	0	0	233	0	0	0	0	0	0	59	0	0	0	0	1	0
CM003.Fecal.Cohouse.JaxTac.sTx.MaleB6.to.FemaleB6.TacB6.CohouseDay.4263	Tac	Pre-Cohousing	5755	68		0	0	0	0	0	0	0	0	0	0	0	0	6	0	0	153	0	3	0	0	1	0	0	0	0	0	0	0	0	0	307	0	0	0	0	0	0	91	0	0	0	0	0	0
CM003.Fecal.Cohouse.JaxTac.sTx.MaleB6.to.FemaleB6.TacB6.CohouseDay.4264	Tac	Pre-Cohousing	14737	94		0	0	0	0	0	0	0	4	0	0	0	0	9	0	0	166	0	0	0	0	0	0	0	0	1	0	0	0	0	0	406	0	0	0	0	0	0	51	1	0	0	0	1	0
CM003.Fecal.Cohouse.JaxTac.sTx.MaleB6.to.FemaleB6.TacB6.CohouseDay.4265	Tac	Pre-Cohousing	5088	65		0	0	0	0	0	0	1	1	0	0	0	0	7	0	0	94	0	0	0	0	1	0	0	0	0	1	1	0	0	0	248	0	0	0	0	0	0	42	0	0	0	0	0	0
CM003.Fecal.Cohouse.JaxTac.sTx.MaleB6.to.FemaleB6.TacB6.CohouseDay.4266	Tac	Pre-Cohousing	16227	90		0	0	0	0	0	0	0	4	0	0	0	0	0	0	0	1384	0	15	1	1	0	0	0	0	0	0	0	0	0	0	907	0	0	0	0	0	0	80	0	0	0	0	0	0
CM003.Fecal.Cohouse.JaxTac.sTx.MaleB6.to.FemaleB6.TacB6.CohouseDay.4267	Tac	Pre-Cohousing	7948	89		0	0	0	0	0	0	0	18	0	0	0	0	2	0	0	44	0	116	0	0	0	0	0	0	1	0	1	0	0	0	276	0	0	0	1	0	0	9	0	0	0	0	0	0
CM003.Fecal.Cohouse.JaxTac.sTx.MaleB6.to.FemaleB6.TacB6.CohouseDay.Male	Tac	Pre-Cohousing	11938	48		0	0	0	0	0	0	1	0	0	0	0	1	11	0	0	0	0	0	0	0	0	0	0	21	1	0	0	0	0	0	0	3210	0	0	0	0	0	50	0	0	0	0	0	0
CM003.Fecal.Cohouse.JaxTac.sTx.MaleB6.to.FemaleB6.TacB6.DayMinus1.4262	Tac	Post-Cohousing	16100	102		0	4	0	0	1	0	0	16	0	0	0	1	3	0	0	543	0	5	0	0	0	1	1	0	0	1410	0	0	0	0	456	0	0	0	0	0	0	80	0	1	1109	0	1	0
CM003.Fecal.Cohouse.JaxTac.sTx.MaleB6.to.FemaleB6.TacB6.DayMinus1.4263	Tac	Post-Cohousing	12190	91		0	19	7	0	45	0	0	3	0	0	0	0	7	0	0	281	0	4	0	0	1	0	0	0	0	1024	0	0	0	0	305	2	0	0	0	0	0	83	0	0	288	0	0	0
CM003.Fecal.Cohouse.JaxTac.sTx.MaleB6.to.FemaleB6.TacB6.DayMinus1.4264	Tac	Post-Cohousing	15135	108		0	56	1	0	1	0	0	0	0	0	0	0	209	0	0	63	0	12	0	0	0	1	0	0	0	671	0	0	0	0	511	0	0	0	0	0	1	89	0	0	895	0	0	0
CM003.Fecal.Cohouse.JaxTac.sTx.MaleB6.to.FemaleB6.TacB6.DayMinus1.4265	Tac	Post-Cohousing	18469	108		0	99	0	0	0	0	0	0	0	0	0	0	267	0	1	180	0	12	0	0	1	0	0	0	0	594	0	0	0	0	836	1	0	0	0	0	0	94	0	0	864	0	0	0
CM003.Fecal.Cohouse.JaxTac.sTx.MaleB6.to.FemaleB6.TacB6.DayMinus1.4266	Tac	Post-Cohousing	17535	98		1	10	0	0	0	0	0	0	0	0	0	0	8	0	0	210	0	2	0	0	0	0	0	0	0	2963	0	0	0	0	335	0	0	0	0	0	0	27	0	0	911	0	1	0
CM003.Fecal.Cohouse.JaxTac.sTx.MaleB6.to.FemaleB6.TacB6.DayMinus1.4267	Tac	Post-Cohousing	14495	95		0	21	0	0	0	0	0	7	0	0	0	0	343	0	0	114	0	3	0	0	0	0	0	0	0	1229	0	0	0	0	449	0	0	0	0	0	0	40	0	0	597	0	0	0
CM003.Fecal.Cohouse.JaxTac.sTx.MaleB6.to.FemaleB6.TacB6.DayMinus1.4268	Tac	Post-Cohousing	15782	93		0	8	0	0	0	0	1	2	0	0	0	0	16	0	0	133	0	4	0	1	0	1	0	0	0	1648	0	0	0	0	442	0	0	0	0	0	0	32	0	0	806	0	0	0
CM003.Fecal.Cohouse.JaxTac.sTx.MaleB6.to.FemaleB6.TacB6.DayMinus1.Male	Tac	Post-Cohousing	16147	76		0	5	1	0	0	0	0	0	0	0	0	0	4	0	0	34	0	3	1	0	0	0	0	0	0	2395	0	0	0	0	406	2194	0	0	0	0	0	32	0	0	374	0	0	0
[truncated: 245 more columns]

## Sheet: Pre & Post FMT
All ASVs unfiltered						7	10	11	13	15	17	26	31	34	38	39	44	45	48	50	66	67	68	70	79	84	87	91	93	94	100	101	106	117	121	122	124	125	128	132	135	137	140	141	143	144	147	150	151
					Domain	Bacteria	Bacteria	Bacteria	Bacteria	Bacteria	Bacteria	Bacteria	Bacteria	Bacteria	Bacteria	Bacteria	Bacteria	Bacteria	Bacteria	Bacteria	Bacteria	Bacteria	Bacteria	Bacteria	Bacteria	Bacteria	Bacteria	Bacteria	Bacteria	Bacteria	Bacteria	Bacteria	Bacteria	Bacteria	Bacteria	Bacteria	Bacteria	Bacteria	Bacteria	Bacteria	Bacteria	Bacteria	Bacteria	Bacteria	Bacteria	Bacteria	Bacteria	Bacteria	Bacteria
					Phylum	Bacteroidetes	Firmicutes	Firmicutes	Bacteroidetes	Firmicutes	Firmicutes	Bacteroidetes	Firmicutes	Firmicutes	Bacteroidetes	Firmicutes	Bacteroidetes	Firmicutes	Bacteroidetes	Proteobacteria	Firmicutes	Bacteroidetes	Firmicutes	Bacteroidetes	Bacteroidetes	Firmicutes	Bacteroidetes	Firmicutes	Firmicutes	Bacteroidetes	Firmicutes	Bacteroidetes	Tenericutes	Proteobacteria	Tenericutes	Bacteroidetes	Verrucomicrobia	Bacteroidetes	Tenericutes	Firmicutes	Firmicutes	Firmicutes	Firmicutes	Proteobacteria	Bacteroidetes	Bacteroidetes	Firmicutes	Firmicutes	Firmicutes
					Class	Bacteroidia	Clostridia	Clostridia	Bacteroidia	Clostridia	Clostridia	Bacteroidia	Clostridia	Clostridia	Bacteroidia	Erysipelotrichia	Bacteroidia	Clostridia	Bacteroidia	Alphaproteobacteria	Bacilli	Bacteroidia	Clostridia	Bacteroidia	Bacteroidia	Erysipelotrichia	Bacteroidia	Clostridia	Clostridia	Bacteroidia	Erysipelotrichia	Bacteroidia	Mollicutes	Deltaproteobacteria	Mollicutes	Bacteroidia	Verrucomicrobiae	Bacteroidia	Mollicutes	Bacilli	Erysipelotrichia	Clostridia	Erysipelotrichia	Alphaproteobacteria	Bacteroidia	Bacteroidia	Bacilli	Negativicutes	Clostridia
					Order	Bacteroidales	Clostridiales	Clostridiales	Bacteroidales	Clostridiales	Clostridiales	Bacteroidales	Clostridiales	Clostridiales	Bacteroidales	Erysipelotrichales	Bacteroidales	Clostridiales	Bacteroidales	Rickettsiales	Lactobacillales	Bacteroidales	Clostridiales	Bacteroidales	Bacteroidales	Erysipelotrichales	Bacteroidales	Clostridiales	Clostridiales	Bacteroidales	Erysipelotrichales	Bacteroidales		Desulfovibrionales		Bacteroidales	Verrucomicrobiales	Bacteroidales	Anaeroplasmatales	Bacillales	Erysipelotrichales	Clostridiales	Erysipelotrichales	Rhodospirillales	Bacteroidales	Bacteroidales	Lactobacillales	Selenomonadales	Clostridiales
					Family		Defluviitaleaceae	Peptostreptococcaceae	Prevotellaceae	Peptostreptococcaceae	Lachnospiraceae		Ruminococcaceae	Ruminococcaceae		Erysipelotrichaceae		Clostridiaceae_1			Lactobacillaceae		Ruminococcaceae	Porphyromonadaceae	Porphyromonadaceae	Erysipelotrichaceae		Ruminococcaceae	Lachnospiraceae		Erysipelotrichaceae			Desulfovibrionaceae		Prevotellaceae	Verrucomicrobiaceae		Anaeroplasmataceae	Staphylococcaceae	Erysipelotrichaceae	Ruminococcaceae	Erysipelotrichaceae	Rhodospirillaceae		Rikenellaceae	Carnobacteriaceae	Veillonellaceae	Christensenellaceae
					Genus				Alloprevotella					Ruminococcus				Clostridium_sensu_stricto_1			Lactobacillus		Anaerotruncus	Odoribacter	Parabacteroides	Allobaculum			Roseburia		Allobaculum			Bilophila			Akkermansia		Anaeroplasma	Staphylococcus	Allobaculum			Thalassospira		Alistipes	Atopostipes	Veillonella
samples	Mouse	Treatment	Count Total	# ASVs Detected	Species																																			aureus
CM007.Fecal.FTX.TacB6.to.JaxB6.DayMinus7.sTx.MaleB6.to.FemaleB6.1	Jax	Pre-FMT	9445	66		0	2	18	0	76	0	0	4	0	1	0	0	102	0	2	521	0	11	0	0	0	0	0	0	0	1717	0	0	0	0	0	0	0	0	0	0	0	28	0	0	0	0	0	0
CM007.Fecal.FTX.TacB6.to.JaxB6.DayMinus7.sTx.MaleB6.to.FemaleB6.2	Jax	Pre-FMT	6664	58		0	5	1	0	0	0	0	9	0	0	0	0	1	0	0	281	0	2	0	0	0	0	0	0	0	1369	0	0	0	0	0	0	0	0	0	0	0	24	0	0	0	0	0	0
CM007.Fecal.FTX.TacB6.to.JaxB6.DayMinus7.sTx.MaleB6.to.FemaleB6.3	Jax	Pre-FMT	16963	70		0	13	1	0	3	0	0	9	0	0	0	0	7	0	0	647	0	3	0	0	0	0	0	0	0	1455	0	0	0	0	0	0	0	0	0	0	0	68	0	0	0	0	0	0
CM007.Fecal.FTX.TacB6.to.JaxB6.DayMinus7.sTx.MaleB6.to.FemaleB6.4	Jax	Pre-FMT	18330	68		0	10	13	0	63	0	0	7	0	0	0	0	20	0	0	1370	0	6	0	1	0	0	0	0	0	3360	0	0	0	0	0	1	0	0	0	0	0	143	0	0	0	0	0	0
CM007.Fecal.FTX.TacB6.to.JaxB6.DayMinus7.sTx.MaleB6.to.FemaleB6.5	Jax	Pre-FMT	27819	89		0	76	19	0	83	0	0	57	0	0	0	0	12	0	3	524	0	39	0	0	0	1	0	0	0	953	5	0	0	0	0	0	0	0	0	0	0	171	0	0	0	0	0	0
CM007.Fecal.FTX.TacB6.to.JaxB6.DayMinus7.sTx.MaleB6.to.FemaleB6.Male	Jax	Pre-FMT	6206	62		0	0	1	0	2	0	0	0	0	0	0	0	0	0	1	180	0	6	0	0	0	0	0	0	0	889	0	0	0	0	0	0	0	0	0	0	0	16	0	0	0	0	0	0
CM007.Fecal.FTX.TacB6.to.JaxB6.sTx.MaleB6.to.FemaleB6.Day0.1	Jax	Post-Tac FMT + 1 Day	6318	73		0	6	0	0	0	0	407	1	0	0	0	0	60	0	0	322	0	4	0	0	0	0	0	0	0	88	610	0	0	0	0	0	0	0	0	0	0	0	0	0	0	0	0	0
CM007.Fecal.FTX.TacB6.to.JaxB6.sTx.MaleB6.to.FemaleB6.Day0.2	Jax	Post-Tac FMT + 1 Day	24697	79		0	2	0	0	0	0	1683	1	0	0	0	0	0	0	0	467	3	3	0	0	0	1	0	0	0	2872	2097	0	0	0	0	0	0	0	0	0	0	10	0	0	1	0	0	0
CM007.Fecal.FTX.TacB6.to.JaxB6.sTx.MaleB6.to.FemaleB6.Day0.3	Jax	Post-Tac FMT + 1 Day	8573	63		0	0	0	0	0	0	442	0	0	0	0	0	2	0	0	171	0	2	0	0	0	0	0	0	0	801	798	0	0	0	0	0	0	0	0	0	0	5	0	0	0	0	0	0
CM007.Fecal.FTX.TacB6.to.JaxB6.sTx.MaleB6.to.FemaleB6.Day0.5	Jax	Post-Tac FMT + 1 Day	11839	76		0	11	0	0	0	0	641	0	0	0	0	0	5	0	0	277	1	0	0	0	1	0	0	0	0	960	920	0	0	0	0	0	0	0	0	0	0	1	0	0	0	0	0	0
CM007.Fecal.FTX.TacB6.to.JaxB6.sTx.MaleB6.to.FemaleB6.Day0.Male	Jax	Post-Tac FMT + 1 Day	15835	71		0	0	0	0	0	0	0	0	0	0	0	0	0	0	0	469	0	16	0	0	1	0	0	0	0	38	3	0	0	0	0	0	0	0	0	0	0	23	0	0	0	0	0	0
CM007.Fecal.FTX.TacB6.to.JaxB6.sTx.MaleB6.to.FemaleB6.Day14.1	Jax	Post-Tac FMT + 15 Days	30694	72		0	23	0	0	0	0	1624	0	0	0	0	0	0	0	2	73	0	19	0	0	0	0	0	0	0	0	3320	0	0	0	0	0	0	0	0	0	0	7	0	0	1	0	0	0
CM007.Fecal.FTX.TacB6.to.JaxB6.sTx.MaleB6.to.FemaleB6.Day14.2	Jax	Post-Tac FMT + 15 Days	31465	84		1	18	0	0	1	0	1716	9	0	0	0	0	0	0	0	1245	0	2	0	0	2	0	0	0	0	195	2628	0	0	0	0	1	0	0	0	0	0	12	0	0	0	0	0	0
CM007.Fecal.FTX.TacB6.to.JaxB6.sTx.MaleB6.to.FemaleB6.Day14.3	Jax	Post-Tac FMT + 15 Days	23371	78		0	7	0	0	0	0	1611	8	0	0	0	0	1	0	0	794	0	10	0	1	0	0	0	0	0	74	2986	0	0	0	0	0	0	0	0	0	0	0	0	0	0	0	0	0
CM007.Fecal.FTX.TacB6.to.JaxB6.sTx.MaleB6.to.FemaleB6.Day14.5	Jax	Post-Tac FMT + 15 Days	10049	67		0	6	0	0	0	0	449	0	0	0	0	0	0	0	0	844	0	74	0	0	1	0	0	0	0	1063	724	0	0	0	0	0	0	0	0	0	0	7	0	0	0	0	0	0
CM007.Fecal.FTX.JaxB6.to.JaxB6.sTx.MaleB6.to.FemaleB6.Day0.1	Jax	Post-Jax FMT + 1 Day	63559	105		1	6	1	0	2	0	2	0	0	0	0	0	1	0	5	1803	4	20	0	0	4	2	0	0	0	606	1639	0	0	0	4	4	0	0	20	0	0	91	0	0	1	0	0	0
CM007.Fecal.FTX.JaxB6.to.JaxB6.sTx.MaleB6.to.FemaleB6.Day0.2	Jax	Post-Jax FMT + 1 Day	28512	78		0	2	0	0	8	0	0	0	0	0	0	0	213	0	1	4648	0	0	0	0	0	0	0	0	0	6416	111	0	1	0	0	2	0	0	0	0	0	0	0	0	0	0	0	0
CM007.Fecal.FTX.JaxB6.to.JaxB6.sTx.MaleB6.to.FemaleB6.Day0.3	Jax	Post-Jax FMT + 1 Day	7634	40		0	0	0	0	0	0	0	0	0	0	0	0	0	0	0	2060	0	0	0	0	2	0	0	0	0	3153	47	0	0	0	0	0	0	0	0	0	0	24	0	0	0	0	0	0
CM007.Fecal.FTX.JaxB6.to.JaxB6.sTx.MaleB6.to.FemaleB6.Day0.4	Jax	Post-Jax FMT + 1 Day	27882	60		0	0	1	0	0	0	0	2	0	0	0	0	0	0	0	4704	0	0	0	0	0	0	0	0	0	7049	512	0	0	0	0	2	0	0	0	0	0	14	0	0	0	0	0	0
CM007.Fecal.FTX.JaxB6.to.JaxB6.sTx.MaleB6.to.FemaleB6.Day0.5	Jax	Post-Jax FMT + 1 Day	17967	46		0	0	73	0	210	0	0	0	0	0	0	0	0	0	0	10	0	0	0	0	0	0	0	0	0	33	15	0	0	0	0	0	0	0	13	0	0	2	0	0	0	0	0	0
CM007.Fecal.FTX.JaxB6.to.JaxB6.sTx.MaleB6.to.FemaleB6.Day0.Male	Jax	Post-Jax FMT + 1 Day	14497	58		0	0	0	0	0	0	0	0	0	0	0	0	55	0	1	6326	0	0	0	0	0	0	0	0	0	2342	1	0	0	0	0	0	0	0	2	0	0	13	0	0	0	0	0	0
CM007.Fecal.FTX.JaxB6.to.JaxB6.sTx.MaleB6.to.FemaleB6.Day14.1	Jax	Post-Jax FMT + 15 Days	33805	85		0	3	18	0	64	0	0	0	0	0	0	0	0	0	0	1397	0	0	0	0	2043	0	0	0	1	2066	2555	0	0	0	0	0	0	0	0	0	0	13	0	0	0	0	0	0
CM007.Fecal.FTX.JaxB6.to.JaxB6.sTx.MaleB6.to.FemaleB6.Day14.2	Jax	Post-Jax FMT + 15 Days	9724	53		0	1	0	0	0	0	0	3	0	0	0	0	0	0	0	2141	0	0	0	0	2	0	0	0	0	2127	408	0	0	0	0	0	0	0	0	0	0	6	0	0	0	0	0	0
CM007.Fecal.FTX.JaxB6.to.JaxB6.sTx.MaleB6.to.FemaleB6.Day14.3	Jax	Post-Jax FMT + 15 Days	33089	88		0	11	1	0	0	0	1	4	0	0	0	0	0	0	0	8816	0	0	0	0	4	3	0	0	0	13	2057	0	0	0	0	0	1	0	0	0	0	29	0	0	0	0	0	0
CM007.Fecal.FTX.JaxB6.to.JaxB6.sTx.MaleB6.to.FemaleB6.Day14.4	Jax	Post-Jax FMT + 15 Days	30707	80		0	3	0	0	0	0	0	19	0	0	0	0	2	0	2	1073	0	1	0	1	4	0	0	0	0	5762	1602	0	0	0	0	0	0	0	1	0	0	0	0	0	0	0	0	0
CM007.Fecal.FTX.JaxB6.to.TacB6.DayMinus7.sTx.MaleB6.to.FemaleB6.1	Tac	Pre-FMT	10077	31		0	0	1	0	0	0	0	0	0	0	0	0	0	0	0	1	0	0	0	0	0	0	0	0	1	0	0	0	0	0	0	2127	0	0	1	0	0	55	0	0	0	0	0	0
CM007.Fecal.FTX.JaxB6.to.TacB6.DayMinus7.sTx.MaleB6.to.FemaleB6.3	Tac	Pre-FMT	15214	39		0	0	0	0	1	0	0	0	0	0	0	0	1	0	0	0	0	0	0	0	0	0	0	0	0	0	1	0	0	0	0	3043	0	0	2	0	0	109	0	0	0	0	0	0
CM007.Fecal.FTX.JaxB6.to.TacB6.DayMinus7.sTx.MaleB6.to.FemaleB6.4	Tac	Pre-FMT	12989	33		0	0	0	0	4	0	0	0	0	0	0	0	2	0	0	0	0	0	0	0	0	0	0	44	0	0	0	0	0	0	0	3053	0	0	0	0	0	94	0	0	0	0	0	0
CM007.Fecal.FTX.JaxB6.to.TacB6.DayMinus7.sTx.MaleB6.to.FemaleB6.5	Tac	Pre-FMT	14160	40		0	0	0	0	1	0	0	0	0	0	0	0	3	0	0	0	0	0	0	0	0	1	0	11	0	0	0	0	0	0	0	4053	0	0	0	0	0	72	0	0	0	0	0	0
CM007.Fecal.FTX.JaxB6.to.TacB6.DayMinus7.sTx.MaleB6.to.FemaleB6.Male	Tac	Pre-FMT	16106	48		0	0	0	0	0	0	0	0	0	0	0	0	0	0	0	1	0	0	0	0	1	0	0	66	0	0	1	0	0	0	0	2025	0	0	0	0	0	439	0	0	1	0	0	0
CM007.Fecal.FTX.TacB6.to.TacB6.sTx.MaleB6.to.FemaleB6.Day0.1	Tac	Post-Tac FMT + 1 Day	1523	42		0	0	0	0	0	0	64	0	0	0	0	0	70	0	0	0	0	0	0	0	0	0	0	0	0	2	47	0	0	0	0	6	0	0	0	0	0	4	0	0	0	0	0	0
CM007.Fecal.FTX.TacB6.to.TacB6.sTx.MaleB6.to.FemaleB6.Day0.2	Tac	Post-Tac FMT + 1 Day	6055	44		0	0	0	1	0	0	49	0	0	0	0	0	482	0	0	0	0	0	0	0	1	0	0	0	0	49	60	0	0	0	0	2	0	0	0	0	0	3	0	0	0	0	0	0
CM007.Fecal.FTX.TacB6.to.TacB6.sTx.MaleB6.to.FemaleB6.Day0.4	Tac	Post-Tac FMT + 1 Day	4486	27		0	0	0	0	0	0	0	0	0	0	0	0	0	0	0	0	0	0	0	0	0	0	0	0	0	1	162	0	0	0	0	8	0	0	0	0	0	3	0	0	0	0	0	0
CM007.Fecal.FTX.TacB6.to.TacB6.sTx.MaleB6.to.FemaleB6.Day0.5	Tac	Post-Tac FMT + 1 Day	14636	47		0	0	0	0	1	0	71	0	0	0	0	0	347	0	0	0	1	0	0	0	2	0	0	0	0	134	148	0	0	0	0	1	0	0	0	0	0	9	0	0	0	0	0	0
CM007.Fecal.FTX.TacB6.to.TacB6.sTx.MaleB6.to.FemaleB6.Day0.Male	Tac	Post-Tac FMT + 1 Day	15363	43		0	0	0	0	0	0	0	0	0	0	0	0	1	0	0	1	0	0	0	0	0	0	0	0	0	0	0	0	0	0	0	352	0	0	0	0	0	268	0	0	0	0	0	0
CM007.Fecal.FTX.TacB6.to.TacB6.sTx.MaleB6.to.FemaleB6.Day14.1	Tac	Post-Tac FMT + 15 Days	26497	76		0	0	0	0	1	0	900	0	0	0	0	0	0	0	0	18	0	0	0	1	2	1	0	27	2	2	1643	0	0	0	0	0	0	0	0	0	0	47	0	0	0	0	0	0
CM007.Fecal.FTX.TacB6.to.TacB6.sTx.MaleB6.to.FemaleB6.Day14.2	Tac	Post-Tac FMT + 15 Days	10924	60		0	0	1	0	0	0	608	0	0	0	0	0	0	0	0	130	0	7	0	0	0	0	0	5	2	0	1071	0	0	0	0	0	0	0	0	0	0	22	0	0	0	0	0	0
CM007.Fecal.FTX.TacB6.to.TacB6.sTx.MaleB6.to.FemaleB6.Day14.3	Tac	Post-Tac FMT + 15 Days	7824	55		0	0	0	0	0	0	369	0	0	0	0	0	0	0	0	13	0	0	0	0	1	0	0	8	0	0	838	0	0	0	0	0	0	0	0	0	0	12	0	0	0	0	0	0
CM007.Fecal.FTX.TacB6.to.TacB6.sTx.MaleB6.to.FemaleB6.Day14.4	Tac	Post-Tac FMT + 15 Days	30621	68		0	0	0	0	0	0	1213	1	0	0	0	0	0	0	0	1	0	0	0	0	2	0	0	0	0	0	1996	0	0	0	0	0	0	0	0	0	0	54	0	0	1	0	0	0
CM007.Fecal.FTX.TacB6.to.TacB6.sTx.MaleB6.to.FemaleB6.Day14.5	Tac	Post-Tac FMT + 15 Days	24437	73		0	0	0	0	1	0	890	0	0	0	0	0	1	0	0	568	0	61	0	0	1	0	0	0	0	6	4262	0	0	0	0	0	0	0	0	0	0	3	0	0	0	0	0	0
CM007.Fecal.FTX.JaxB6.to.TacB6.sTx.MaleB6.to.FemaleB6.Day0.1	Tac	Post-Jax FMT + 1 Day	11623	42		0	0	0	0	0	0	0	0	0	0	0	0	0	0	0	32	0	59	0	0	0	0	0	0	0	0	654	0	0	0	0	1015	0	0	0	0	0	75	0	0	0	0	0	0
CM007.Fecal.FTX.JaxB6.to.TacB6.sTx.MaleB6.to.FemaleB6.Day0.2	Tac	Post-Jax FMT + 1 Day	11609	38		0	0	0	0	0	0	0	0	0	0	0	0	0	0	0	149	0	22	0	0	0	0	0	0	0	0	547	0	0	0	0	1181	0	0	0	0	0	40	0	0	0	0	0	0
CM007.Fecal.FTX.JaxB6.to.TacB6.sTx.MaleB6.to.FemaleB6.Day0.3	Tac	Post-Jax FMT + 1 Day	13922	44		0	0	1	0	0	0	0	0	0	0	0	0	0	0	0	227	0	67	0	0	1	0	0	0	0	0	994	0	0	0	0	1739	0	0	0	0	0	41	0	0	0	0	0	0
CM007.Fecal.FTX.JaxB6.to.TacB6.sTx.MaleB6.to.FemaleB6.Day0.4	Tac	Post-Jax FMT + 1 Day	13649	75		0	6	0	0	0	0	2	0	0	0	0	0	1	0	0	154	0	0	0	1	1	0	0	0	0	628	203	0	0	0	0	26	0	0	0	0	0	0	0	0	0	0	0	0
CM007.Fecal.FTX.JaxB6.to.TacB6.sTx.MaleB6.to.FemaleB6.Day0.5	Tac	Post-Jax FMT + 1 Day	15464	76		0	6	0	0	0	0	0	3	0	0	0	0	6	0	0	948	0	3	0	0	0	1	0	0	0	1864	740	0	0	0	0	1006	0	0	0	0	0	52	0	0	0	0	0	0
CM007.Fecal.FTX.JaxB6.to.TacB6.sTx.MaleB6.to.FemaleB6.Day0.Male	Tac	Post-Jax FMT + 1 Day	9135	66		0	0	0	0	0	0	0	0	0	0	0	1	1	0	0	19	0	15	0	0	0	0	0	0	0	0	0	0	0	0	0	34	0	0	0	0	0	13	0	0	0	0	0	0
CM007.Fecal.FTX.JaxB6.to.TacB6.sTx.MaleB6.to.FemaleB6.Day14.1	Tac	Post-Jax FMT + 15 Days	7285	38		0	0	0	0	0	0	0	0	0	0	0	0	0	0	0	0	0	120	0	0	0	0	0	0	0	0	278	0	0	0	0	1430	0	0	0	0	0	65	0	0	0	0	0	0
CM007.Fecal.FTX.JaxB6.to.TacB6.sTx.MaleB6.to.FemaleB6.Day14.2	Tac	Post-Jax FMT + 15 Days	22780	70		0	0	1	0	0	0	0	0	0	0	0	0	0	0	0	1	0	89	0	0	4	0	0	0	0	0	2035	0	0	0	1	584	0	0	1	0	0	40	0	0	0	0	0	0
CM007.Fecal.FTX.JaxB6.to.TacB6.sTx.MaleB6.to.FemaleB6.Day14.3	Tac	Post-Jax FMT + 15 Days	8989	59		0	3	0	0	0	0	0	0	0	0	0	0	0	0	2	0	0	3	0	0	0	0	0	0	0	0	873	0	0	0	0	740	0	0	0	0	0	75	0	0	0	0	0	0
CM007.Fecal.FTX.JaxB6.to.TacB6.sTx.MaleB6.to.FemaleB6.Day14.4	Tac	Post-Jax FMT + 15 Days	17505	71		0	12	0	0	0	0	0	0	0	0	0	0	0	0	0	1	0	10	0	0	0	0	0	0	0	1	1797	0	0	0	1	5	0	0	0	0	0	2	0	0	0	0	0	0
CM007.Fecal.FTX.JaxB6.to.TacB6.sTx.MaleB6.to.FemaleB6.Day14.5	Tac	Post-Jax FMT + 15 Days	10604	44		0	0	0	0	0	0	0	0	0	0	0	0	0	0	1	0	0	35	0	0	0	0	0	0	0	0	518	0	0	0	0	1641	0	0	0	0	0	77	0	0	0	0	0	0
CM015.Fecal.JaxB6.Day0.1	Tac	Post-Fast Jax FMT + 1 Day	10628	70		0	19	22	0	24	0	0	28	0	0	0	0	236	0	3	775	0	3	0	0	0	0	0	0	1	0	0	0	0	0	0	264	0	0	0	0	0	55	0	0	0	0	0	0
CM015.Fecal.JaxB6.Day0.3	Tac	Post-Fast Jax FMT + 1 Day	13355	75		0	19	28	1	36	0	1	11	0	0	0	0	109	0	0	1726	0	0	0	0	1	0	0	0	0	3	1	0	0	0	0	71	0	0	0	0	0	35	0	0	0	0	0	0
CM015.Fecal.JaxB6.Day0.5	Tac	Post-Fast Jax FMT + 1 Day	14899	76		0	20	32	0	14	0	0	160	0	0	0	0	440	0	0	636	0	5	0	0	1	0	0	0	0	0	1	0	0	0	0	435	0	0	0	0	0	104	0	0	0	0	0	0
CM015.Fecal.sTx.MaleB6.to.FemaleB6.Day0.JaxB6.Male	Tac	Post-Fast Jax FMT + 1 Day	16272	52		0	34	0	0	0	0	1	39	0	0	0	0	1	0	0	141	0	22	0	0	2	0	0	0	0	0	0	0	0	0	0	0	0	0	0	0	0	188	0	0	0	0	0	0
CM015.Fecal.TacB6.Day0.1	Tac	Post-Tac FMT + 1 Day	9009	44		0	0	61	0	58	0	0	0	0	0	0	0	114	0	0	1	0	0	0	0	0	0	0	0	0	0	0	0	0	0	0	193	0	0	0	0	0	65	0	0	0	0	0	0
CM015.Fecal.TacB6.Day0.3	Tac	Post-Tac FMT + 1 Day	9416	52		0	0	18	0	13	0	0	0	0	0	0	0	72	0	0	0	0	0	0	0	1	0	0	0	0	0	0	0	0	0	0	88	0	0	0	0	0	26	0	0	0	0	0	0
CM015.Fecal.TacB6.Day0.4	Tac	Post-Tac FMT + 1 Day	11476	52		0	0	107	0	96	0	0	0	0	1	0	0	256	0	0	0	0	0	0	0	0	0	0	0	0	0	0	0	0	0	0	966	0	0	0	0	0	96	0	0	0	0	0	0
CM015.Fecal.TacB6.Day0.5	Tac	Post-Tac FMT + 1 Day	14098	55		1	0	80	0	67	0	1	1	0	0	0	0	250	0	1	0	0	0	0	0	1	0	0	0	0	0	0	0	0	0	0	95	0	0	0	0	0	100	0	0	0	0	0	0
CM015.Fecal.sTx.MaleB6.to.FemaleB6.Day0.TacB6.Male	Tac	Post-Tac FMT + 1 Day	15322	67		0	0	0	0	0	0	0	0	0	0	0	0	10	0	0	2	0	0	0	0	0	0	0	0	0	0	1	0	0	0	0	74	0	0	0	0	0	230	0	0	0	0	0	0
[truncated: 245 more columns]
