# Supplementary material for: Gut microbes contribute to variation in solid organ transplant outcomes in mice
Source: Microbiome. 2018 May 25;6:96. doi: 10.1186/s40168-018-0474-8 (PMC5968713; doi:10.1186/s40168-018-0474-8)
Supplement: Supplementary file 2 — Phylum-level fecal microbiota composition in Jax and Tac mice at baseline. Table providing percent relative abundance of all detected phyla in Jax and Tac fecal samples at baseline. (XLSX 10 kb) [file 40168_2018_474_MOESM2_ESM.xlsx]

## Sheet: Sheet1
samples	group	Bacteroidetes	Firmicutes	Verrucomicrobia	Tenericutes	Deferribacteres	Proteobacteria	Cyanobacteria	Unknown	Actinobacteria
CM003.Fecal.Cohouse.JaxTac.sTx.MaleB6.to.FemaleB6.JaxB6.CohouseDay.4254Jax Pre-CohousingJax 1	Jax Pre-Cohousing	71.9711	23.8719	0	4.13705	0	0.0119799	0	0	0.00798658
CM003.Fecal.Cohouse.JaxTac.sTx.MaleB6.to.FemaleB6.JaxB6.CohouseDay.4256Jax Pre-CohousingJax 1	Jax Pre-Cohousing	73.3388	24.0183	0	2.58032	0	0	0.00626292	0	0.0563663
CM003.Fecal.Cohouse.JaxTac.sTx.MaleB6.to.FemaleB6.JaxB6.CohouseDay.4257Jax Pre-CohousingJax 1	Jax Pre-Cohousing	69.3439	29.4688	0.00367579	0.878515	0	0.00367579	0.00367579	0	0.297739
CM003.Fecal.Cohouse.JaxTac.sTx.MaleB6.to.FemaleB6.JaxB6.CohouseDay.4258Jax Pre-CohousingJax 1	Jax Pre-Cohousing	76.9326	20.9128	0.00822368	1.95724	0	0.00822368	0	0	0.180921
CM003.Fecal.Cohouse.JaxTac.sTx.MaleB6.to.FemaleB6.JaxB6.CohouseDay.4259Jax Pre-CohousingJax 1	Jax Pre-Cohousing	76.1369	23.1594	0.0108272	0.638805	0	0.0162408	0	0	0.0378952
CM003.Fecal.Cohouse.JaxTac.sTx.MaleB6.to.FemaleB6.JaxB6.CohouseDay.4260Jax Pre-CohousingJax 1	Jax Pre-Cohousing	74.6615	22.3033	0	2.95549	0	0.00442439	0	0	0.0752146
CM003.Fecal.Cohouse.JaxTac.sTx.MaleB6.to.FemaleB6.JaxB6.CohouseDay.4261Jax Pre-CohousingJax 1	Jax Pre-Cohousing	65.1614	32.6824	0	2.03756	0.00678058	0.0101709	0.00678058	0.00339029	0.0915378
Jax Average		72.5066	25.2024	0.00324667	2.16928	0.000968654	0.00781649	0.00238847	0.000484327	0.106809
CM003.Fecal.Cohouse.JaxTac.sTx.MaleB6.to.FemaleB6.TacB6.CohouseDay.4262Tac Pre-CohousingTac 1	Tac Pre-Cohousing	78.2425	13.1479	7.78643	0.756396	0.0222469	0.0444939	0	0	0
CM003.Fecal.Cohouse.JaxTac.sTx.MaleB6.to.FemaleB6.TacB6.CohouseDay.4263Tac Pre-CohousingTac 1	Tac Pre-Cohousing	76.1077	19.3571	1.87663	2.62381	0	0.0173762	0	0.0173762	0
CM003.Fecal.Cohouse.JaxTac.sTx.MaleB6.to.FemaleB6.TacB6.CohouseDay.4264Tac Pre-CohousingTac 1	Tac Pre-Cohousing	77.9331	19.7123	1.23499	1.06535	0.0271426	0.0271426	0	0	0
CM003.Fecal.Cohouse.JaxTac.sTx.MaleB6.to.FemaleB6.TacB6.CohouseDay.4265Tac Pre-CohousingTac 1	Tac Pre-Cohousing	73.6242	22.2091	1.4544	2.6533	0.0393082	0.0196541	0	0	0
CM003.Fecal.Cohouse.JaxTac.sTx.MaleB6.to.FemaleB6.TacB6.CohouseDay.4266Tac Pre-CohousingTac 1	Tac Pre-Cohousing	57.7802	41.4248	0.0123251	0.690208	0.0739508	0.0123251	0.00616257	0	0
CM003.Fecal.Cohouse.JaxTac.sTx.MaleB6.to.FemaleB6.TacB6.CohouseDay.4267Tac Pre-CohousingTac 1	Tac Pre-Cohousing	72.6346	25.9436	0.339708	0.21389	0.842979	0	0.0251636	0	0
Tac Average		72.7204	23.6325	2.11741	1.33382	0.167605	0.0201653	0.00522102	0.00289603	0
Sorted by Tac average left (high) to right (low)
