# Supplementary material for: Gut microbes contribute to variation in solid organ transplant outcomes in mice
Source: Microbiome. 2018 May 25;6:96. doi: 10.1186/s40168-018-0474-8 (PMC5968713; doi:10.1186/s40168-018-0474-8)
Supplement: Supplementary file 3 — Fecal microbiota ASVs in Jax and Tac mice at baseline. Table providing percent relative abundance of all ASVs and their assigned taxonomy in Jax and Tac fecal samples at baseline and the 12 most abundant ASVs when averaged across all samples. Some ASVs listed were not detected in these samples but were detected in other samples from this study. (XLSX 52 kb) [file 40168_2018_474_MOESM3_ESM.xlsx]

## Sheet: Sorted by Cross-cohort Avg
			4421	8132	1858	5969	10739	12136	12072	1857	10871	66	100	12134	122	6754	10883	10541	5968	3483	1859	12416	629	10539	12491	2020	5039	9356	2507	2529	11111	5174	3902	10177	9941	10246	9943	10134	140	11324	5691	591	3914	597	3771	824	153	2730	11202
		Domain	Bacteria	Bacteria	Bacteria	Bacteria	Bacteria	Bacteria	Bacteria	Bacteria	Bacteria	Bacteria	Bacteria	Bacteria	Bacteria	Bacteria	Bacteria	Bacteria	Bacteria	Bacteria	Bacteria	Bacteria	Bacteria	Bacteria	Bacteria	Bacteria	Bacteria	Bacteria	Bacteria	Bacteria	Bacteria	Bacteria	Bacteria	Bacteria	Bacteria	Bacteria	Bacteria	Bacteria	Bacteria	Bacteria	Bacteria	Bacteria	Bacteria	Bacteria	Bacteria	Bacteria	Bacteria	Bacteria	Bacteria
		Phylum	Bacteroidetes	Bacteroidetes	Bacteroidetes	Bacteroidetes	Bacteroidetes	Bacteroidetes	Bacteroidetes	Bacteroidetes	Bacteroidetes	Firmicutes	Firmicutes	Bacteroidetes	Bacteroidetes	Tenericutes	Bacteroidetes	Firmicutes	Bacteroidetes	Bacteroidetes	Bacteroidetes	Firmicutes	Firmicutes	Firmicutes	Verrucomicrobia	Firmicutes	Firmicutes	Firmicutes	Bacteroidetes	Firmicutes	Firmicutes	Firmicutes	Firmicutes	Firmicutes	Firmicutes	Firmicutes	Firmicutes	Firmicutes	Firmicutes	Firmicutes	Firmicutes	Firmicutes	Firmicutes	Firmicutes	Firmicutes	Firmicutes	Bacteroidetes	Firmicutes	Firmicutes
		Class	Bacteroidia	Bacteroidia	Bacteroidia	Bacteroidia	Bacteroidia	Bacteroidia	Bacteroidia	Bacteroidia	Bacteroidia	Bacilli	Erysipelotrichia	Bacteroidia	Bacteroidia	Mollicutes	Bacteroidia	Clostridia	Bacteroidia	Bacteroidia	Bacteroidia	Bacilli	Clostridia	Clostridia	Verrucomicrobiae	Erysipelotrichia	Bacilli	Clostridia	Bacteroidia	Clostridia	Clostridia	Clostridia	Clostridia	Clostridia	Clostridia	Clostridia	Clostridia	Clostridia	Erysipelotrichia	Clostridia	Clostridia	Clostridia	Clostridia	Clostridia	Clostridia	Clostridia	Bacteroidia	Clostridia	Clostridia
		Order	Bacteroidales	Bacteroidales	Bacteroidales	Bacteroidales	Bacteroidales	Bacteroidales	Bacteroidales	Bacteroidales	Bacteroidales	Lactobacillales	Erysipelotrichales	Bacteroidales	Bacteroidales		Bacteroidales	Clostridiales	Bacteroidales	Bacteroidales	Bacteroidales	Lactobacillales	Clostridiales	Clostridiales	Verrucomicrobiales	Erysipelotrichales	Lactobacillales	Clostridiales	Bacteroidales	Clostridiales	Clostridiales	Clostridiales	Clostridiales	Clostridiales	Clostridiales	Clostridiales	Clostridiales	Clostridiales	Erysipelotrichales	Clostridiales	Clostridiales	Clostridiales	Clostridiales	Clostridiales	Clostridiales	Clostridiales	Bacteroidales	Clostridiales	Clostridiales
		Family				Rikenellaceae						Lactobacillaceae	Erysipelotrichaceae		Prevotellaceae			Ruminococcaceae	Porphyromonadaceae			Lactobacillaceae	Ruminococcaceae	Ruminococcaceae	Verrucomicrobiaceae	Erysipelotrichaceae	Lactobacillaceae	Lachnospiraceae	Rikenellaceae	Peptococcaceae	Lachnospiraceae	Lachnospiraceae	Lachnospiraceae	Ruminococcaceae	Ruminococcaceae	Lachnospiraceae	Ruminococcaceae	Ruminococcaceae	Erysipelotrichaceae	Lachnospiraceae	Lachnospiraceae	Ruminococcaceae	Lachnospiraceae	Ruminococcaceae	Lachnospiraceae	Ruminococcaceae		Ruminococcaceae	Lachnospiraceae
		Genus				Alistipes						Lactobacillus	Allobaculum						Parabacteroides			Lactobacillus			Akkermansia	Turicibacter	Lactobacillus		Alistipes		Blautia	Blautia	Blautia	Ruminococcus		Blautia				Blautia			Blautia						Blautia
		Species
samples	group
CM003.Fecal.Cohouse.JaxTac.sTx.MaleB6.to.FemaleB6.JaxB6.CohouseDay.4254	Jax Pre-Cohousing		25.7048	0	15.1146	14.891	0	0	0	11.6045	3.41426	2.99098	1.15406	0.00399329	0.00399329	4.12108	0	2.22426	0	0.00399329	1.03027	0.0119799	1.3098	2.16436	0	0.66688	0	0	0	0	0.0199665	0.399329	0.227618	1.4855	0.567047	0.978356	0.638927	0	0.515135	0	0.591007	0.195671	0.359396	1.03027	0.495168	0.670873	0	0.235604	0.263557
CM003.Fecal.Cohouse.JaxTac.sTx.MaleB6.to.FemaleB6.JaxB6.CohouseDay.4256	Jax Pre-Cohousing		27.2249	0	10.7033	17.2543	0	0	0	11.3234	6.00614	0.926912	1.52189	0	0	1.52815	0.0125258	2.96862	0.00626292	0	0.626292	0	0.413353	2.12313	0	1.91645	0	0	0	0	2.73689	0.125258	0	1.10854	0.075155	0.889334	0.131521	0	0.225465	0	1.07722	0.469719	1.42168	0.432141	0.19415	0.920649	0.00626292	0.0876808	0
CM003.Fecal.Cohouse.JaxTac.sTx.MaleB6.to.FemaleB6.JaxB6.CohouseDay.4257	Jax Pre-Cohousing		30.351	0	13.9313	6.9399	0	0	0	11.0531	4.58739	3.88532	12.7035	0	0	0.871163	0.0110274	1.20198	0	0	2.37089	0	1.82687	0	0	4.0397	0	0.411689	0	0	0.521963	0.312443	0	0.775593	0.305091	0.128653	0.0441095	0	0.106598	0	0.503584	0.0771917	0.0220548	0.246278	0.242602	0.143356	0	0.180114	0
CM003.Fecal.Cohouse.JaxTac.sTx.MaleB6.to.FemaleB6.JaxB6.CohouseDay.4258	Jax Pre-Cohousing		33.7829	0	15.0411	9.35855	0	0	0	10.3865	5.41941	1.77632	6.27467	0	0	1.94901	0.0328947	1.43092	0	0.00822368	2.6727	0	2.63158	0	0	1.26645	0.00822368	0.871711	0	0	0.929276	0.222039	0	1.03618	0.427632	0.238487	0.0822368	0	0.0740132	0	0.435855	0.139803	0.0493421	0.254934	0.263158	0.123355	0	0.320724	0
CM003.Fecal.Cohouse.JaxTac.sTx.MaleB6.to.FemaleB6.JaxB6.CohouseDay.4259	Jax Pre-Cohousing		35.8867	0	11.4931	13.9292	0	0	0	1.28844	6.27436	1.87311	1.63491	0	0	0.622564	0.0216544	3.59463	0	0.0054136	7.15678	0.0054136	1.38047	2.21958	0	0.633391	0	0.0162408	0	0	1.52122	0.19489	0.0054136	1.60784	0.395193	0	0.238198	0	0.151581	0	0.54136	0.200303	0.833694	0.40602	0.449329	0.600909	0	0.833694	0
CM003.Fecal.Cohouse.JaxTac.sTx.MaleB6.to.FemaleB6.JaxB6.CohouseDay.4260	Jax Pre-Cohousing		32.36	0	14.1005	10.2115	0	0	0.00442439	10.1141	6.18087	2.53517	2.98204	0.00442439	0	2.95549	0.00884877	2.58827	0.00442439	0	1.4335	0	3.25192	0.402619	0	2.22104	0	0	0	0	0.0840634	0.0884877	0.314131	0.61499	0.0132732	0.415892	0.0176975	0	0.287585	0	0.508805	0.247766	0.389346	0.261039	0.269888	0.508805	0	0.163702	0.464561
CM003.Fecal.Cohouse.JaxTac.sTx.MaleB6.to.FemaleB6.JaxB6.CohouseDay.4261	Jax Pre-Cohousing		30.1092	0	8.93341	11.9237	0.0101709	0	0.00339029	6.92636	6.45511	0.806889	2.42745	0	0	1.94603	0.0135612	3.51573	0.00339029	0.00678058	0.671277	0.0135612	1.22389	0.545837	0	1.30187	0	6.02455	0	0	3.91918	2.12232	0	2.22742	0.318687	0.0101709	0.176295	0	0.101709	0	0.600081	0.305126	0.796718	0.250881	0.58313	0.362761	0	0.437347	0
Jax Pre-Cohousing Average			30.7742	0	12.7596	12.0726	0.00145298	0	0.00111638	8.95663	5.47679	2.11353	4.09979	0.00120253	0.00057047	1.99907	0.0143589	2.50349	0.00201108	0.00348731	2.28024	0.00442209	1.7197	1.06507	0	1.72083	0.00117481	1.04631	0	0	1.39037	0.494967	0.0781661	1.26515	0.300297	0.380128	0.189855	0	0.208869	0	0.608273	0.233654	0.553176	0.411652	0.356775	0.475815	0.000894702	0.322695	0.104017
CM003.Fecal.Cohouse.JaxTac.sTx.MaleB6.to.FemaleB6.TacB6.CohouseDay.4262	Tac Pre-Cohousing		0	15.2614	0	0	11.7019	12.4917	17.5306	0	2.85873	1.0901	0	4.93882	2.59177	0.756396	2.73637	0	1.69077	2.85873	0	0.166852	0.0556174	0	7.76418	0	0.533927	0	2.31368	2.78087	0	0.100111	2.73637	0.0333704	0.111235	0.266963	0.189099	0.51168	0.656285	1.04561	0	0.189099	0	0.0556174	0	0.244716	0.54505	0.0778643	0
CM003.Fecal.Cohouse.JaxTac.sTx.MaleB6.to.FemaleB6.TacB6.CohouseDay.4263	Tac Pre-Cohousing		0	20.8862	0	0	11.0339	8.77498	10.9644	0.0173762	4.10078	2.65856	0	3.33623	5.33449	2.62381	4.10078	0	1.91138	3.02346	0	1.49435	0.695048	0	1.87663	0.0347524	0.973067	0.0521286	1.68549	2.72806	0	1.28584	3.80539	0.104257	0.50391	0.0521286	0.677672	0.590791	1.58123	0.13901	0	0.0347524	0	0.156386	0.0521286	0	0.781929	0.0695048	0
CM003.Fecal.Cohouse.JaxTac.sTx.MaleB6.to.FemaleB6.TacB6.CohouseDay.4264	Tac Pre-Cohousing		0	11.4881	0.0135713	0	15.4373	12.7095	10.002	0	4.71602	1.12642	0	5.00102	2.75497	1.05856	4.69566	0	4.98066	2.78211	0	0.115356	0.318925	2.80926	1.21463	0.0135713	0.583565	0	2.09676	1.09927	0	1.84569	0.63785	0.0542851	1.71677	0.0135713	1.7507	0.997489	0.346068	1.42498	0	0.352853	0	0.230712	0.339282	0.0339282	0.556423	0.52928	0
CM003.Fecal.Cohouse.JaxTac.sTx.MaleB6.to.FemaleB6.TacB6.CohouseDay.4265	Tac Pre-Cohousing		0	13.0307	0	0	14.3475	10.8884	8.51022	0	3.79324	1.84748	0.0196541	3.79324	4.87421	2.6533	3.28223	0	5.16903	3.32154	0	0.314465	0.314465	2.41745	1.4544	0.0589623	0.707547	0	1.80818	0.707547	0	2.16195	1.02201	0.0589623	1.90645	0	1.29717	1.39544	0.825472	1.70991	0	0.373428	0	0.314465	0.491352	0	0.648585	0.550314	0
CM003.Fecal.Cohouse.JaxTac.sTx.MaleB6.to.FemaleB6.TacB6.CohouseDay.4266	Tac Pre-Cohousing		0	16.0966	0.00616257	0	3.49418	11.1974	6.84045	0	3.09977	8.52899	0	4.14741	5.58945	0.690208	2.85943	0	0.776484	1.83028	0.00616257	11.9554	0.123251	0.147902	0.00616257	0.00616257	7.92506	0.00616257	1.12775	0.616257	0	0.64707	0.819622	0.141739	0.523818	0.00616257	0.493005	1.44204	0.493005	0.0246503	0	0.086276	0	0.141739	0.499168	0.104764	0.462193	0.24034	0.0308128
CM003.Fecal.Cohouse.JaxTac.sTx.MaleB6.to.FemaleB6.TacB6.CohouseDay.4267	Tac Pre-Cohousing		0	15.3749	0.0125818	0.0125818	12.6195	10.6316	12.3427	0	2.99446	0.553598	0	4.16457	3.47257	0.21389	3.57323	0	2.32763	2.22698	0	0.226472	0.113236	0.402617	0.339708	0	0.503271	3.71163	1.83694	2.18923	0.0251636	0.251636	0	0.0125818	0.415199	3.96326	1.19527	0.629089	0.113236	0.691998	0.0754907	1.49723	0.100654	0.176145	0.0251636	0.188727	0.78007	0.0503271	2.44087
Tac Pre-Cohousing Average			0	15.3563	0.00538594	0.00209696	11.439	11.1156	11.0317	0.00289603	3.59383	2.63419	0.00327568	4.23021	4.10291	1.33269	3.54129	0	2.80932	2.67385	0.00102709	2.37881	0.270091	0.962871	2.10929	0.0189081	1.87107	0.628319	1.81147	1.68687	0.00419393	1.04872	1.50354	0.0675326	0.862896	0.717014	0.933818	0.927755	0.669217	0.839359	0.0125818	0.422273	0.0167757	0.179177	0.234516	0.0953558	0.629042	0.252938	0.411946
Tac AVG/Jax AVG			0	#DIV/0!	0.000422108	0.000173696	7872.81	#DIV/0!	9881.68	0.000323339	0.656193	1.24635	0.000798987	3517.78	7192.16	0.666657	246.627	0	1396.92	766.738	0.000450432	537.939	0.157057	0.904041	#DIV/0!	0.0109878	1592.66	0.600509	#DIV/0!	#DIV/0!	0.00301642	2.11876	19.2352	0.0533791	2.87348	1.88625	4.91859	#DIV/0!	3.204	#DIV/0!	0.0206844	1.80726	0.0303262	0.435264	0.657321	0.200405	703.074	0.783831	3.96038
Cross-cohourt average			17.5853	6.58128	7.29352	6.89952	4.90328	4.76382	4.72852	5.11932	4.66981	2.33667	2.34414	1.81364	1.75872	1.71348	1.5259	1.43056	1.20515	1.14793	1.30344	1.02202	1.09844	1.02127	0.90398	0.991433	0.80256	0.867173	0.776343	0.722946	0.796292	0.732288	0.689041	0.751887	0.541411	0.524508	0.508696	0.397609	0.406161	0.359725	0.352977	0.314491	0.32329	0.31202	0.304378	0.312761	0.270101	0.292799	0.235987
Sort by cross-cohort average left (high) to right (low)
[truncated: 242 more columns]

## Sheet: Top_12_Sorted by Tac Avg
			8132	10739	12136	12072	12134	10871	66	1858	100	1857	5969	4421
		Domain	Bacteria	Bacteria	Bacteria	Bacteria	Bacteria	Bacteria	Bacteria	Bacteria	Bacteria	Bacteria	Bacteria	Bacteria
		Phylum	Bacteroidetes	Bacteroidetes	Bacteroidetes	Bacteroidetes	Bacteroidetes	Bacteroidetes	Firmicutes	Bacteroidetes	Firmicutes	Bacteroidetes	Bacteroidetes	Bacteroidetes
		Class	Bacteroidia	Bacteroidia	Bacteroidia	Bacteroidia	Bacteroidia	Bacteroidia	Bacilli	Bacteroidia	Erysipelotrichia	Bacteroidia	Bacteroidia	Bacteroidia
		Order	Bacteroidales	Bacteroidales	Bacteroidales	Bacteroidales	Bacteroidales	Bacteroidales	Lactobacillales	Bacteroidales	Erysipelotrichales	Bacteroidales	Bacteroidales	Bacteroidales
		Family							Lactobacillaceae		Erysipelotrichaceae		Rikenellaceae
		Genus							Lactobacillus		Allobaculum		Alistipes
		Species
samples	group
CM003.Fecal.Cohouse.JaxTac.sTx.MaleB6.to.FemaleB6.JaxB6.CohouseDay.4254	Jax Pre-Cohousing		0	0	0	0	0.00399329	3.41426	2.99098	15.1146	1.15406	11.6045	14.891	25.7048
CM003.Fecal.Cohouse.JaxTac.sTx.MaleB6.to.FemaleB6.JaxB6.CohouseDay.4256	Jax Pre-Cohousing		0	0	0	0	0	6.00614	0.926912	10.7033	1.52189	11.3234	17.2543	27.2249
CM003.Fecal.Cohouse.JaxTac.sTx.MaleB6.to.FemaleB6.JaxB6.CohouseDay.4257	Jax Pre-Cohousing		0	0	0	0	0	4.58739	3.88532	13.9313	12.7035	11.0531	6.9399	30.351
CM003.Fecal.Cohouse.JaxTac.sTx.MaleB6.to.FemaleB6.JaxB6.CohouseDay.4258	Jax Pre-Cohousing		0	0	0	0	0	5.41941	1.77632	15.0411	6.27467	10.3865	9.35855	33.7829
CM003.Fecal.Cohouse.JaxTac.sTx.MaleB6.to.FemaleB6.JaxB6.CohouseDay.4259	Jax Pre-Cohousing		0	0	0	0	0	6.27436	1.87311	11.4931	1.63491	1.28844	13.9292	35.8867
CM003.Fecal.Cohouse.JaxTac.sTx.MaleB6.to.FemaleB6.JaxB6.CohouseDay.4260	Jax Pre-Cohousing		0	0	0	0.00442439	0.00442439	6.18087	2.53517	14.1005	2.98204	10.1141	10.2115	32.36
CM003.Fecal.Cohouse.JaxTac.sTx.MaleB6.to.FemaleB6.JaxB6.CohouseDay.4261	Jax Pre-Cohousing		0	0.0101709	0	0.00339029	0	6.45511	0.806889	8.93341	2.42745	6.92636	11.9237	30.1092
Jax Average			0	0.00145298	0	0.00111638	0.00120253	5.47679	2.11353	12.7596	4.09979	8.95663	12.0726	30.7742
CM003.Fecal.Cohouse.JaxTac.sTx.MaleB6.to.FemaleB6.TacB6.CohouseDay.4262	Tac Pre-Cohousing		15.2614	11.7019	12.4917	17.5306	4.93882	2.85873	1.0901	0	0	0	0	0
CM003.Fecal.Cohouse.JaxTac.sTx.MaleB6.to.FemaleB6.TacB6.CohouseDay.4263	Tac Pre-Cohousing		20.8862	11.0339	8.77498	10.9644	3.33623	4.10078	2.65856	0	0	0.0173762	0	0
CM003.Fecal.Cohouse.JaxTac.sTx.MaleB6.to.FemaleB6.TacB6.CohouseDay.4264	Tac Pre-Cohousing		11.4881	15.4373	12.7095	10.002	5.00102	4.71602	1.12642	0.0135713	0	0	0	0
CM003.Fecal.Cohouse.JaxTac.sTx.MaleB6.to.FemaleB6.TacB6.CohouseDay.4265	Tac Pre-Cohousing		13.0307	14.3475	10.8884	8.51022	3.79324	3.79324	1.84748	0	0.0196541	0	0	0
CM003.Fecal.Cohouse.JaxTac.sTx.MaleB6.to.FemaleB6.TacB6.CohouseDay.4266	Tac Pre-Cohousing		16.0966	3.49418	11.1974	6.84045	4.14741	3.09977	8.52899	0.00616257	0	0	0	0
CM003.Fecal.Cohouse.JaxTac.sTx.MaleB6.to.FemaleB6.TacB6.CohouseDay.4267	Tac Pre-Cohousing		15.3749	12.6195	10.6316	12.3427	4.16457	2.99446	0.553598	0.0125818	0	0	0.0125818	0
Tac Average			15.3563	11.439	11.1156	11.0317	4.23021	3.59383	2.63419	0.00538594	0.00327568	0.00289603	0.00209696	0
Cross-cohourt average			6.58128	4.90328	4.76382	4.72852	1.81364	4.66981	2.33667	7.29352	2.34414	5.11932	6.89952	17.5853
