# Supplementary material for: Gut microbes contribute to variation in solid organ transplant outcomes in mice
Source: Microbiome. 2018 May 25;6:96. doi: 10.1186/s40168-018-0474-8 (PMC5968713; doi:10.1186/s40168-018-0474-8)
Supplement: Supplementary file 5 — Transfer efficiency of ASVs following cohousing or FMT. Tables identifying ASVs detected in the majority of mice from either Jax or Tac prior to cohousing or FMT and which of these ASVs were gained or lost by cohousing or FMT. (XLSX 233 kb) [file 40168_2018_474_MOESM5_ESM.xlsx]

## Sheet: Cohousing
			ASV_7	ASV_10	ASV_11	ASV_13	ASV_15	ASV_17	ASV_26	ASV_31	ASV_34	ASV_38	ASV_39	ASV_44	ASV_45	ASV_48	ASV_50	ASV_66	ASV_67	ASV_68	ASV_70	ASV_79	ASV_84	ASV_87	ASV_91	ASV_93	ASV_94	ASV_100	ASV_101	ASV_106	ASV_117	ASV_121	ASV_122	ASV_124	ASV_125	ASV_128	ASV_132	ASV_135	ASV_137	ASV_140	ASV_141	ASV_143	ASV_144	ASV_147	ASV_150	ASV_151	ASV_153	ASV_156	ASV_159
		Domain	Bacteria	Bacteria	Bacteria	Bacteria	Bacteria	Bacteria	Bacteria	Bacteria	Bacteria	Bacteria	Bacteria	Bacteria	Bacteria	Bacteria	Bacteria	Bacteria	Bacteria	Bacteria	Bacteria	Bacteria	Bacteria	Bacteria	Bacteria	Bacteria	Bacteria	Bacteria	Bacteria	Bacteria	Bacteria	Bacteria	Bacteria	Bacteria	Bacteria	Bacteria	Bacteria	Bacteria	Bacteria	Bacteria	Bacteria	Bacteria	Bacteria	Bacteria	Bacteria	Bacteria	Bacteria	Bacteria	Bacteria
		Phylum	Bacteroidetes	Firmicutes	Firmicutes	Bacteroidetes	Firmicutes	Firmicutes	Bacteroidetes	Firmicutes	Firmicutes	Bacteroidetes	Firmicutes	Bacteroidetes	Firmicutes	Bacteroidetes	Proteobacteria	Firmicutes	Bacteroidetes	Firmicutes	Bacteroidetes	Bacteroidetes	Firmicutes	Bacteroidetes	Firmicutes	Firmicutes	Bacteroidetes	Firmicutes	Bacteroidetes	Tenericutes	Proteobacteria	Tenericutes	Bacteroidetes	Verrucomicrobia	Bacteroidetes	Tenericutes	Firmicutes	Firmicutes	Firmicutes	Firmicutes	Proteobacteria	Bacteroidetes	Bacteroidetes	Firmicutes	Firmicutes	Firmicutes	Bacteroidetes	Firmicutes	Bacteroidetes
		Class	Bacteroidia	Clostridia	Clostridia	Bacteroidia	Clostridia	Clostridia	Bacteroidia	Clostridia	Clostridia	Bacteroidia	Erysipelotrichia	Bacteroidia	Clostridia	Bacteroidia	Alphaproteobacteria	Bacilli	Bacteroidia	Clostridia	Bacteroidia	Bacteroidia	Erysipelotrichia	Bacteroidia	Clostridia	Clostridia	Bacteroidia	Erysipelotrichia	Bacteroidia	Mollicutes	Deltaproteobacteria	Mollicutes	Bacteroidia	Verrucomicrobiae	Bacteroidia	Mollicutes	Bacilli	Erysipelotrichia	Clostridia	Erysipelotrichia	Alphaproteobacteria	Bacteroidia	Bacteroidia	Bacilli	Negativicutes	Clostridia	Bacteroidia	Clostridia	Bacteroidia
		Order	Bacteroidales	Clostridiales	Clostridiales	Bacteroidales	Clostridiales	Clostridiales	Bacteroidales	Clostridiales	Clostridiales	Bacteroidales	Erysipelotrichales	Bacteroidales	Clostridiales	Bacteroidales	Rickettsiales	Lactobacillales	Bacteroidales	Clostridiales	Bacteroidales	Bacteroidales	Erysipelotrichales	Bacteroidales	Clostridiales	Clostridiales	Bacteroidales	Erysipelotrichales	Bacteroidales		Desulfovibrionales		Bacteroidales	Verrucomicrobiales	Bacteroidales	Anaeroplasmatales	Bacillales	Erysipelotrichales	Clostridiales	Erysipelotrichales	Rhodospirillales	Bacteroidales	Bacteroidales	Lactobacillales	Selenomonadales	Clostridiales	Bacteroidales	Clostridiales	Bacteroidales
		Family		Defluviitaleaceae	Peptostreptococcaceae	Prevotellaceae	Peptostreptococcaceae	Lachnospiraceae		Ruminococcaceae	Ruminococcaceae		Erysipelotrichaceae		Clostridiaceae_1			Lactobacillaceae		Ruminococcaceae	Porphyromonadaceae	Porphyromonadaceae	Erysipelotrichaceae		Ruminococcaceae	Lachnospiraceae		Erysipelotrichaceae			Desulfovibrionaceae		Prevotellaceae	Verrucomicrobiaceae		Anaeroplasmataceae	Staphylococcaceae	Erysipelotrichaceae	Ruminococcaceae	Erysipelotrichaceae	Rhodospirillaceae		Rikenellaceae	Carnobacteriaceae	Veillonellaceae	Christensenellaceae		Ruminococcaceae
		Genus				Alloprevotella					Ruminococcus				Clostridium_sensu_stricto_1			Lactobacillus		Anaerotruncus	Odoribacter	Parabacteroides	Allobaculum			Roseburia		Allobaculum			Bilophila			Akkermansia		Anaeroplasma	Staphylococcus	Allobaculum			Thalassospira		Alistipes	Atopostipes	Veillonella
		Species																																			aureus
samples	group
CM003.Fecal.Cohouse.JaxTac.sTx.MaleB6.to.FemaleB6.JaxB6.CohouseDay.4254	Jax Pre-Cohousing		0	0.123792	0	0	0.0159732	0	0	0.027953	0	0	0	0	0.027953	0	0.00798658	2.99098	0	0.0878524	0	0	0	0	0	0	0	1.15406	0	0	0	0.00399329	0.00399329	0	0	0.00399329	0	0	0	0.515135	0	0	0	0	0	0	0	0	0
CM003.Fecal.Cohouse.JaxTac.sTx.MaleB6.to.FemaleB6.JaxB6.CohouseDay.4256	Jax Pre-Cohousing		0	0.144047	0.0250517	0	0.112733	0	0	0.137784	0	0.00626292	0	0	0.0187888	0	0	0.926912	0	0.162836	0	0	0	0	0	0	0	1.52189	0.0125258	0	0	0	0	0	0	0	0	0	0	0.225465	0	0	0	0	0	0	0.00626292	0	0
CM003.Fecal.Cohouse.JaxTac.sTx.MaleB6.to.FemaleB6.JaxB6.CohouseDay.4257	Jax Pre-Cohousing		0	0.0698401	0.0330822	0	0.198493	0	0	0.0477853	0	0	0	0	0.0367579	0	0	3.88532	0	0.0220548	0	0	0	0.00367579	0	0	0	12.7035	0	0	0	0	0	0	0	0	0	0	0.00735159	0.106598	0	0	0.00367579	0	0	0	0	0	0.00367579
CM003.Fecal.Cohouse.JaxTac.sTx.MaleB6.to.FemaleB6.JaxB6.CohouseDay.4258	Jax Pre-Cohousing		0	0.148026	0.0657895	0	0.15625	0	0	0.115132	0	0	0	0	0.0328947	0	0.00822368	1.77632	0	0.0575658	0	0	0	0	0	0	0	6.27467	0	0	0	0	0	0	0	0	0	0	0	0.0740132	0	0	0	0	0	0	0	0	0
CM003.Fecal.Cohouse.JaxTac.sTx.MaleB6.to.FemaleB6.JaxB6.CohouseDay.4259	Jax Pre-Cohousing		0	0.200303	0.0054136	0	0.0378952	0	0	0.254439	0	0	0	0	0.0054136	0.0054136	0	1.87311	0	0.0433088	0	0	0	0	0	0	0	1.63491	0	0	0.0054136	0	0	0	0	0.0054136	0	0	0	0.151581	0	0	0	0	0	0	0	0	0
CM003.Fecal.Cohouse.JaxTac.sTx.MaleB6.to.FemaleB6.JaxB6.CohouseDay.4260	Jax Pre-Cohousing		0	0.14158	0.0486683	0	0.168127	0	0	0.079639	0	0	0	0	0.0663658	0	0	2.53517	0	0.079639	0	0	0	0	0	0	0	2.98204	0	0	0	0	0	0	0	0	0	0	0	0.287585	0	0	0	0	0	0	0	0	0.00442439
CM003.Fecal.Cohouse.JaxTac.sTx.MaleB6.to.FemaleB6.JaxB6.CohouseDay.4261	Jax Pre-Cohousing		0	0.315297	0.0271223	0	0.128831	0	0	0.0678058	0	0	0	0	0.0305126	0	0.00678058	0.806889	0	0.423786	0	0	0.00678058	0.00339029	0	0	0	2.42745	0	0	0	0	0	0	0	0	0	0	0	0.101709	0	0	0.00339029	0	0	0	0	0	0
# with count greater than 0			0	7	6	0	7	0	0	7	0	1	0	0	7	1	3	7	0	7	0	0	1	2	0	0	0	7	1	0	1	1	1	0	0	2	0	0	1	7	0	0	2	0	0	0	1	0	2
Present in >3			FALSE	TRUE	TRUE	FALSE	TRUE	FALSE	FALSE	TRUE	FALSE	FALSE	FALSE	FALSE	TRUE	FALSE	FALSE	TRUE	FALSE	TRUE	FALSE	FALSE	FALSE	FALSE	FALSE	FALSE	FALSE	TRUE	FALSE	FALSE	FALSE	FALSE	FALSE	FALSE	FALSE	FALSE	FALSE	FALSE	FALSE	TRUE	FALSE	FALSE	FALSE	FALSE	FALSE	FALSE	FALSE	FALSE	FALSE
Pre-Cohousing Jax Average			0	0.163269	0.0293039	0	0.1169	0	0	0.104363	0	0.000894702	0	0	0.0312409	0.000773371	0.00328441	2.11353	0	0.125292	0	0	0.000968654	0.00100944	0	0	0	4.09979	0.00178941	0	0.000773371	0.00057047	0.00057047	0	0	0.00134384	0	0	0.00105023	0.208869	0	0	0.00100944	0	0	0	0.000894702	0	0.00115717
CM003.Fecal.Cohouse.JaxTac.sTx.MaleB6.to.FemaleB6.TacB6.CohouseDay.4262	Tac Pre-Cohousing		0	0	0	0	0	0	0	0.0111235	0	0	0	0	0	0	0	1.0901	0	0.177976	0	0	0	0	0.0111235	0	0	0	0	0	0	0	2.59177	0	0	0	0	0	0	0.656285	0	0	0	0	0.0111235	0	0.54505	0	0
CM003.Fecal.Cohouse.JaxTac.sTx.MaleB6.to.FemaleB6.TacB6.CohouseDay.4263	Tac Pre-Cohousing		0	0	0	0	0	0	0	0	0	0	0	0	0.104257	0	0	2.65856	0	0.0521286	0	0	0.0173762	0	0	0	0	0	0	0	0	0	5.33449	0	0	0	0	0	0	1.58123	0	0	0	0	0	0	0.781929	0	0
CM003.Fecal.Cohouse.JaxTac.sTx.MaleB6.to.FemaleB6.TacB6.CohouseDay.4264	Tac Pre-Cohousing		0	0	0	0	0	0	0	0.0271426	0	0	0	0	0.0610708	0	0	1.12642	0	0	0	0	0	0	0	0	0.00678564	0	0	0	0	0	2.75497	0	0	0	0	0	0	0.346068	0.00678564	0	0	0	0.00678564	0	0.556423	0	0
CM003.Fecal.Cohouse.JaxTac.sTx.MaleB6.to.FemaleB6.TacB6.CohouseDay.4265	Tac Pre-Cohousing		0	0	0	0	0	0	0.0196541	0.0196541	0	0	0	0	0.137579	0	0	1.84748	0	0	0	0	0.0196541	0	0	0	0	0.0196541	0.0196541	0	0	0	4.87421	0	0	0	0	0	0	0.825472	0	0	0	0	0	0	0.648585	0	0
CM003.Fecal.Cohouse.JaxTac.sTx.MaleB6.to.FemaleB6.TacB6.CohouseDay.4266	Tac Pre-Cohousing		0	0	0	0	0	0	0	0.0246503	0	0	0	0	0	0	0	8.52899	0	0.0924385	0.00616257	0.00616257	0	0	0	0	0	0	0	0	0	0	5.58945	0	0	0	0	0	0	0.493005	0	0	0	0	0	0	0.462193	0	0
CM003.Fecal.Cohouse.JaxTac.sTx.MaleB6.to.FemaleB6.TacB6.CohouseDay.4267	Tac Pre-Cohousing		0	0	0	0	0	0	0	0.226472	0	0	0	0	0.0251636	0	0	0.553598	0	1.45949	0	0	0	0	0	0	0.0125818	0	0.0125818	0	0	0	3.47257	0	0	0	0.0125818	0	0	0.113236	0	0	0	0	0	0	0.78007	0	0
# with count greater than 0			0	0	0	0	0	0	1	5	0	0	0	0	4	0	0	6	0	4	1	1	2	0	1	0	2	1	2	0	0	0	6	0	0	0	1	0	0	6	1	0	0	0	2	0	6	0	0
Present in >3			FALSE	FALSE	FALSE	FALSE	FALSE	FALSE	FALSE	TRUE	FALSE	FALSE	FALSE	FALSE	TRUE	FALSE	FALSE	TRUE	FALSE	TRUE	FALSE	FALSE	FALSE	FALSE	FALSE	FALSE	FALSE	FALSE	FALSE	FALSE	FALSE	FALSE	TRUE	FALSE	FALSE	FALSE	FALSE	FALSE	FALSE	TRUE	FALSE	FALSE	FALSE	FALSE	FALSE	FALSE	TRUE	FALSE	FALSE
Pre-Cohousing Tac Average			0	0	0	0	0	0	0.00327568	0.0515071	0	0	0	0	0.0546784	0	0	2.63419	0	0.297005	0.00102709	0.00102709	0.00617171	0	0.00185391	0	0.0032279	0.00327568	0.00537264	0	0	0	4.10291	0	0	0	0.00209696	0	0	0.669217	0.00113094	0	0	0	0.00298485	0	0.629042	0	0
Present in >3 Jax but not Tac		30	FALSE	TRUE	TRUE	FALSE	TRUE	FALSE	FALSE	FALSE	FALSE	FALSE	FALSE	FALSE	FALSE	FALSE	FALSE	FALSE	FALSE	FALSE	FALSE	FALSE	FALSE	FALSE	FALSE	FALSE	FALSE	TRUE	FALSE	FALSE	FALSE	FALSE	FALSE	FALSE	FALSE	FALSE	FALSE	FALSE	FALSE	FALSE	FALSE	FALSE	FALSE	FALSE	FALSE	FALSE	FALSE	FALSE	FALSE
Present in >3 Tac but not Jax		27	FALSE	FALSE	FALSE	FALSE	FALSE	FALSE	FALSE	FALSE	FALSE	FALSE	FALSE	FALSE	FALSE	FALSE	FALSE	FALSE	FALSE	FALSE	FALSE	FALSE	FALSE	FALSE	FALSE	FALSE	FALSE	FALSE	FALSE	FALSE	FALSE	FALSE	TRUE	FALSE	FALSE	FALSE	FALSE	FALSE	FALSE	FALSE	FALSE	FALSE	FALSE	FALSE	FALSE	FALSE	TRUE	FALSE	FALSE
Present in >3 Jax and >3 Tac		38	FALSE	FALSE	FALSE	FALSE	FALSE	FALSE	FALSE	TRUE	FALSE	FALSE	FALSE	FALSE	TRUE	FALSE	FALSE	TRUE	FALSE	TRUE	FALSE	FALSE	FALSE	FALSE	FALSE	FALSE	FALSE	FALSE	FALSE	FALSE	FALSE	FALSE	FALSE	FALSE	FALSE	FALSE	FALSE	FALSE	FALSE	TRUE	FALSE	FALSE	FALSE	FALSE	FALSE	FALSE	FALSE	FALSE	FALSE
		SUM
CM003.Fecal.Cohouse.JaxTac.sTx.MaleB6.to.FemaleB6.JaxB6.DayMinus1.4254	Jax Post-Cohousing		0	0.0534988	0	0	0	0	0	0	0	0	0	0	5.76182	0	0	3.89471	0	0.0855981	0	0	0	0.00534988	0	0	0	15.9319	0	0	0	0	0.850631	0	0	0	0	0.00534988	0	0.390541	0	0	2.04366	0	0	0.00534988	0.208645	0	0
CM003.Fecal.Cohouse.JaxTac.sTx.MaleB6.to.FemaleB6.JaxB6.DayMinus1.4256	Jax Post-Cohousing		0	0.0249283	0	0	0	0	0.0249283	0	0	0	0	0	2.14384	0	0.0249283	2.35573	0	0	0	0	0	0	0	0	0	5.3222	0	0	0	0	1.83223	0	0	0	0	0	0	0.224355	0	0	3.06618	0	0	0	0.473638	0	0
CM003.Fecal.Cohouse.JaxTac.sTx.MaleB6.to.FemaleB6.JaxB6.DayMinus1.4257	Jax Post-Cohousing		0.0104877	0.115364	0	0	0	0	0	0.00524384	0	0	0	0.00524384	0	0	0	1.40535	0	0.0681699	0	0	0	0	0	0	0	27.6193	0	0	0	0	0.686943	0	0	0.00524384	0	0	0.00524384	0.0891453	0	0	2.88936	0	0.00524384	0	0.141584	0	0
CM003.Fecal.Cohouse.JaxTac.sTx.MaleB6.to.FemaleB6.JaxB6.DayMinus1.4258	Jax Post-Cohousing		0	0.0953107	0	0	0	0	0	0.228746	0	0	0	0	0.0381243	0	0	1.62981	0	0.00953107	0	0	0	0	0	0	0	10.7415	0.0190621	0	0	0	3.70759	0	0	0	0	0	0	0.152497	0	0	4.13648	0	0	0	0.238277	0	0
CM003.Fecal.Cohouse.JaxTac.sTx.MaleB6.to.FemaleB6.JaxB6.DayMinus1.4259	Jax Post-Cohousing		0	0.05998	0.279907	0	0.83972	0	0	0.0266578	0	0	0	0	0.0199933	0.00666444	0	5.75142	0	0	0	0	0	0.00666444	0	0	0	1.36621	0.00666444	0	0	0	1.28624	0	0	0	0	0	0	0.0866378	0	0	4.27191	0	0.00666444	0	0.306564	0	0
CM003.Fecal.Cohouse.JaxTac.sTx.MaleB6.to.FemaleB6.JaxB6.DayMinus1.4260	Jax Post-Cohousing		0	0.021248	0.0354133	0	0.205397	0	0	0.00708266	0	0	0	0	0.021248	0	0	4.61081	0	0	0	0	0	0	0	0	0	13.6129	0.0141653	0	0	0	0.772009	0	0	0	0	0	0	0.276224	0	0	2.25228	0	0	0	0.474538	0	0
CM003.Fecal.Cohouse.JaxTac.sTx.MaleB6.to.FemaleB6.JaxB6.DayMinus1.4261	Jax Post-Cohousing		0	0.148909	0	0	0	0	0	0.0154044	0	0	0	0	0.154044	0	0	2.89602	0	0.0102696	0	0	0	0	0	0	0	16.9756	0	0	0	0	0.749679	0.00513479	0	0	0	0	0	0.1181	0	0	3.46598	0	0	0	0.313222	0	0
# with count greater than 0			1	7	2	0	2	0	1	5	0	0	0	1	6	1	1	7	0	4	0	0	0	2	0	0	0	7	3	0	0	0	7	1	0	1	0	1	1	7	0	0	7	0	2	1	7	0	0
Present in >3			FALSE	TRUE	FALSE	FALSE	FALSE	FALSE	FALSE	TRUE	FALSE	FALSE	FALSE	FALSE	TRUE	FALSE	FALSE	TRUE	FALSE	TRUE	FALSE	FALSE	FALSE	FALSE	FALSE	FALSE	FALSE	TRUE	FALSE	FALSE	FALSE	FALSE	TRUE	FALSE	FALSE	FALSE	FALSE	FALSE	FALSE	TRUE	FALSE	FALSE	TRUE	FALSE	FALSE	FALSE	TRUE	FALSE	FALSE
Pre-Cohousing Jax Average			0.00149824	0.074177	0.0450457	0	0.149302	0	0.00356119	0.0404478	0	0	0	0.00074912	1.16272	0.000952064	0.00356119	3.22055	0	0.0247955	0	0	0	0.00171633	0	0	0	13.0814	0.00569884	0	0	0	1.41219	0.000733541	0	0.00074912	0	0.000764269	0.00074912	0.191071	0	0	3.16084	0	0.00170118	0.000764269	0.308067	0	0
CM003.Fecal.Cohouse.JaxTac.sTx.MaleB6.to.FemaleB6.TacB6.DayMinus1.4262	Tac Post-Cohousing		0	0.0248447	0	0	0.00621118	0	0	0.0993789	0	0	0	0.00621118	0.0186335	0	0	3.37267	0	0.0310559	0	0	0	0.00621118	0.00621118	0	0	8.75776	0	0	0	0	2.8323	0	0	0	0	0	0	0.496894	0	0.00621118	6.8882	0	0.00621118	0	0.0621118	0	0
CM003.Fecal.Cohouse.JaxTac.sTx.MaleB6.to.FemaleB6.TacB6.DayMinus1.4263	Tac Post-Cohousing		0	0.155865	0.0574241	0	0.369155	0	0	0.0246103	0	0	0	0	0.0574241	0	0	2.30517	0	0.0328138	0	0	0.00820345	0	0	0	0	8.40033	0	0	0	0	2.50205	0.0164069	0	0	0	0	0	0.680886	0	0	2.36259	0	0	0	0.295324	0	0
CM003.Fecal.Cohouse.JaxTac.sTx.MaleB6.to.FemaleB6.TacB6.DayMinus1.4264	Tac Post-Cohousing		0	0.370003	0.0066072	0	0.0066072	0	0	0	0	0	0	0	1.38091	0	0	0.416254	0	0.0792864	0	0	0	0.0066072	0	0	0	4.43343	0	0	0	0	3.37628	0	0	0	0	0	0.0066072	0.588041	0	0	5.91345	0	0	0	0.11893	0	0.0066072
CM003.Fecal.Cohouse.JaxTac.sTx.MaleB6.to.FemaleB6.TacB6.DayMinus1.4265	Tac Post-Cohousing		0	0.536033	0	0	0	0	0	0	0	0	0	0	1.44567	0	0.00541448	0.974606	0	0.0649737	0	0	0.00541448	0	0	0	0	3.2162	0	0	0	0	4.5265	0.00541448	0	0	0	0	0	0.508961	0	0	4.67811	0	0	0	0.221994	0	0.00541448
CM003.Fecal.Cohouse.JaxTac.sTx.MaleB6.to.FemaleB6.TacB6.DayMinus1.4266	Tac Post-Cohousing		0.00570288	0.0570288	0	0	0	0	0	0	0	0	0	0	0.045623	0	0	1.1976	0	0.0114058	0	0	0	0	0	0	0	16.8976	0	0	0	0	1.91046	0	0	0	0	0	0	0.153978	0	0	5.19532	0	0.00570288	0	0.142572	0	0
CM003.Fecal.Cohouse.JaxTac.sTx.MaleB6.to.FemaleB6.TacB6.DayMinus1.4267	Tac Post-Cohousing		0	0.144878	0	0	0	0	0	0.0482925	0	0	0	0	2.36633	0	0	0.786478	0	0.0206968	0	0	0	0	0	0	0	8.47879	0	0	0	0	3.09762	0	0	0	0	0	0	0.275957	0	0	4.11866	0	0	0	0.331149	0	0
CM003.Fecal.Cohouse.JaxTac.sTx.MaleB6.to.FemaleB6.TacB6.DayMinus1.4268	Tac Post-Cohousing		0	0.0506907	0	0	0	0	0.00633633	0.0126727	0	0	0	0	0.101381	0	0	0.842732	0	0.0253453	0	0.00633633	0	0.00633633	0	0	0	10.4423	0	0	0	0	2.80066	0	0	0	0	0	0	0.202763	0	0	5.10708	0	0	0	0.234444	0	0.0253453
# with count greater than 0			1	7	2	0	3	0	1	4	0	0	0	1	7	0	1	7	0	7	0	1	2	3	1	0	0	7	0	0	0	0	7	2	0	0	0	0	1	7	0	1	7	0	2	0	7	0	3
Present in >3			FALSE	TRUE	FALSE	FALSE	FALSE	FALSE	FALSE	TRUE	FALSE	FALSE	FALSE	FALSE	TRUE	FALSE	FALSE	TRUE	FALSE	TRUE	FALSE	FALSE	FALSE	FALSE	FALSE	FALSE	FALSE	TRUE	FALSE	FALSE	FALSE	FALSE	TRUE	FALSE	FALSE	FALSE	FALSE	FALSE	FALSE	TRUE	FALSE	FALSE	TRUE	FALSE	FALSE	FALSE	TRUE	FALSE	FALSE
Pre-Cohousing Jax Average			0.000814697	0.191335	0.00914733	0	0.0545676	0	0.00090519	0.0264221	0	0	0	0.000887311	0.773709	0	0.000773497	1.41364	0	0.0379397	0	0.00090519	0.00194542	0.00273639	0.000887311	0	0	8.66092	0	0	0	0	3.00655	0.00311734	0	0	0	0	0.000943886	0.415354	0	0.000887311	4.89477	0	0.00170201	0	0.200932	0	0.00533814
Gained by Tac		14	FALSE	TRUE	FALSE	FALSE	FALSE	FALSE	FALSE	FALSE	FALSE	FALSE	FALSE	FALSE	FALSE	FALSE	FALSE	FALSE	FALSE	FALSE	FALSE	FALSE	FALSE	FALSE	FALSE	FALSE	FALSE	TRUE	FALSE	FALSE	FALSE	FALSE	FALSE	FALSE	FALSE	FALSE	FALSE	FALSE	FALSE	FALSE	FALSE	FALSE	FALSE	FALSE	FALSE	FALSE	FALSE	FALSE	FALSE
Remains in Jax		11	FALSE	TRUE	FALSE	FALSE	FALSE	FALSE	FALSE	FALSE	FALSE	FALSE	FALSE	FALSE	FALSE	FALSE	FALSE	FALSE	FALSE	FALSE	FALSE	FALSE	FALSE	FALSE	FALSE	FALSE	FALSE	TRUE	FALSE	FALSE	FALSE	FALSE	FALSE	FALSE	FALSE	FALSE	FALSE	FALSE	FALSE	FALSE	FALSE	FALSE	FALSE	FALSE	FALSE	FALSE	FALSE	FALSE	FALSE
Gained by Jax		21	FALSE	FALSE	FALSE	FALSE	FALSE	FALSE	FALSE	FALSE	FALSE	FALSE	FALSE	FALSE	FALSE	FALSE	FALSE	FALSE	FALSE	FALSE	FALSE	FALSE	FALSE	FALSE	FALSE	FALSE	FALSE	FALSE	FALSE	FALSE	FALSE	FALSE	TRUE	FALSE	FALSE	FALSE	FALSE	FALSE	FALSE	FALSE	FALSE	FALSE	FALSE	FALSE	FALSE	FALSE	TRUE	FALSE	FALSE
Remains in Tac		25	FALSE	FALSE	FALSE	FALSE	FALSE	FALSE	FALSE	FALSE	FALSE	FALSE	FALSE	FALSE	FALSE	FALSE	FALSE	FALSE	FALSE	FALSE	FALSE	FALSE	FALSE	FALSE	FALSE	FALSE	FALSE	FALSE	FALSE	FALSE	FALSE	FALSE	TRUE	FALSE	FALSE	FALSE	FALSE	FALSE	FALSE	FALSE	FALSE	FALSE	FALSE	FALSE	FALSE	FALSE	TRUE	FALSE	FALSE
Lost by Jax		22	FALSE	FALSE	TRUE	FALSE	TRUE	FALSE	FALSE	FALSE	FALSE	FALSE	FALSE	FALSE	FALSE	FALSE	FALSE	FALSE	FALSE	FALSE	FALSE	FALSE	FALSE	FALSE	FALSE	FALSE	FALSE	FALSE	FALSE	FALSE	FALSE	FALSE	FALSE	FALSE	FALSE	FALSE	FALSE	FALSE	FALSE	FALSE	FALSE	FALSE	FALSE	FALSE	FALSE	FALSE	FALSE	FALSE	FALSE
Lost by Tac		2	FALSE	FALSE	FALSE	FALSE	FALSE	FALSE	FALSE	FALSE	FALSE	FALSE	FALSE	FALSE	FALSE	FALSE	FALSE	FALSE	FALSE	FALSE	FALSE	FALSE	FALSE	FALSE	FALSE	FALSE	FALSE	FALSE	FALSE	FALSE	FALSE	FALSE	FALSE	FALSE	FALSE	FALSE	FALSE	FALSE	FALSE	FALSE	FALSE	FALSE	FALSE	FALSE	FALSE	FALSE	FALSE	FALSE	FALSE
Lost by both		0	FALSE	FALSE	FALSE	FALSE	FALSE	FALSE	FALSE	FALSE	FALSE	FALSE	FALSE	FALSE	FALSE	FALSE	FALSE	FALSE	FALSE	FALSE	FALSE	FALSE	FALSE	FALSE	FALSE	FALSE	FALSE	FALSE	FALSE	FALSE	FALSE	FALSE	FALSE	FALSE	FALSE	FALSE	FALSE	FALSE	FALSE	FALSE	FALSE	FALSE	FALSE	FALSE	FALSE	FALSE	FALSE	FALSE	FALSE
		SUM
[truncated: 242 more columns]

## Sheet: FMT
				ASV_7	ASV_10	ASV_11	ASV_13	ASV_15	ASV_17	ASV_26	ASV_31	ASV_34	ASV_38	ASV_39	ASV_44	ASV_45	ASV_48	ASV_50	ASV_66	ASV_67	ASV_68	ASV_70	ASV_79	ASV_84	ASV_87	ASV_91	ASV_93	ASV_94	ASV_100	ASV_101	ASV_106	ASV_117	ASV_121	ASV_122	ASV_124	ASV_125	ASV_128	ASV_132	ASV_135	ASV_137	ASV_140	ASV_141	ASV_143	ASV_144	ASV_147	ASV_150	ASV_151	ASV_153	ASV_156
			Domain	Bacteria	Bacteria	Bacteria	Bacteria	Bacteria	Bacteria	Bacteria	Bacteria	Bacteria	Bacteria	Bacteria	Bacteria	Bacteria	Bacteria	Bacteria	Bacteria	Bacteria	Bacteria	Bacteria	Bacteria	Bacteria	Bacteria	Bacteria	Bacteria	Bacteria	Bacteria	Bacteria	Bacteria	Bacteria	Bacteria	Bacteria	Bacteria	Bacteria	Bacteria	Bacteria	Bacteria	Bacteria	Bacteria	Bacteria	Bacteria	Bacteria	Bacteria	Bacteria	Bacteria	Bacteria	Bacteria
			Phylum	Bacteroidetes	Firmicutes	Firmicutes	Bacteroidetes	Firmicutes	Firmicutes	Bacteroidetes	Firmicutes	Firmicutes	Bacteroidetes	Firmicutes	Bacteroidetes	Firmicutes	Bacteroidetes	Proteobacteria	Firmicutes	Bacteroidetes	Firmicutes	Bacteroidetes	Bacteroidetes	Firmicutes	Bacteroidetes	Firmicutes	Firmicutes	Bacteroidetes	Firmicutes	Bacteroidetes	Tenericutes	Proteobacteria	Tenericutes	Bacteroidetes	Verrucomicrobia	Bacteroidetes	Tenericutes	Firmicutes	Firmicutes	Firmicutes	Firmicutes	Proteobacteria	Bacteroidetes	Bacteroidetes	Firmicutes	Firmicutes	Firmicutes	Bacteroidetes	Firmicutes
			Class	Bacteroidia	Clostridia	Clostridia	Bacteroidia	Clostridia	Clostridia	Bacteroidia	Clostridia	Clostridia	Bacteroidia	Erysipelotrichia	Bacteroidia	Clostridia	Bacteroidia	Alphaproteobacteria	Bacilli	Bacteroidia	Clostridia	Bacteroidia	Bacteroidia	Erysipelotrichia	Bacteroidia	Clostridia	Clostridia	Bacteroidia	Erysipelotrichia	Bacteroidia	Mollicutes	Deltaproteobacteria	Mollicutes	Bacteroidia	Verrucomicrobiae	Bacteroidia	Mollicutes	Bacilli	Erysipelotrichia	Clostridia	Erysipelotrichia	Alphaproteobacteria	Bacteroidia	Bacteroidia	Bacilli	Negativicutes	Clostridia	Bacteroidia	Clostridia
			Order	Bacteroidales	Clostridiales	Clostridiales	Bacteroidales	Clostridiales	Clostridiales	Bacteroidales	Clostridiales	Clostridiales	Bacteroidales	Erysipelotrichales	Bacteroidales	Clostridiales	Bacteroidales	Rickettsiales	Lactobacillales	Bacteroidales	Clostridiales	Bacteroidales	Bacteroidales	Erysipelotrichales	Bacteroidales	Clostridiales	Clostridiales	Bacteroidales	Erysipelotrichales	Bacteroidales		Desulfovibrionales		Bacteroidales	Verrucomicrobiales	Bacteroidales	Anaeroplasmatales	Bacillales	Erysipelotrichales	Clostridiales	Erysipelotrichales	Rhodospirillales	Bacteroidales	Bacteroidales	Lactobacillales	Selenomonadales	Clostridiales	Bacteroidales	Clostridiales
			Family		Defluviitaleaceae	Peptostreptococcaceae	Prevotellaceae	Peptostreptococcaceae	Lachnospiraceae		Ruminococcaceae	Ruminococcaceae		Erysipelotrichaceae		Clostridiaceae_1			Lactobacillaceae		Ruminococcaceae	Porphyromonadaceae	Porphyromonadaceae	Erysipelotrichaceae		Ruminococcaceae	Lachnospiraceae		Erysipelotrichaceae			Desulfovibrionaceae		Prevotellaceae	Verrucomicrobiaceae		Anaeroplasmataceae	Staphylococcaceae	Erysipelotrichaceae	Ruminococcaceae	Erysipelotrichaceae	Rhodospirillaceae		Rikenellaceae	Carnobacteriaceae	Veillonellaceae	Christensenellaceae		Ruminococcaceae
			Genus				Alloprevotella					Ruminococcus				Clostridium_sensu_stricto_1			Lactobacillus		Anaerotruncus	Odoribacter	Parabacteroides	Allobaculum			Roseburia		Allobaculum			Bilophila			Akkermansia		Anaeroplasma	Staphylococcus	Allobaculum			Thalassospira		Alistipes	Atopostipes	Veillonella
			Species																																			aureus
samples	Mouse	Treatment
CM007.Fecal.FTX.JaxB6.to.TacB6.DayMinus7.sTx.MaleB6.to.FemaleB6.1	Tac	Pre-FMT		0	0	0.00992359	0	0	0	0	0	0	0	0	0	0	0	0	0.00992359	0	0	0	0	0	0	0	0	0.00992359	0	0	0	0	0	0	21.1075	0	0	0.00992359	0	0	0.545797	0	0	0	0	0	0	0.00992359	0
CM007.Fecal.FTX.JaxB6.to.TacB6.DayMinus7.sTx.MaleB6.to.FemaleB6.3	Tac	Pre-FMT		0	0	0	0	0.00657289	0	0	0	0	0	0	0	0.00657289	0	0	0	0	0	0	0	0	0	0	0	0	0	0.00657289	0	0	0	0	20.0013	0	0	0.0131458	0	0	0.716445	0	0	0	0	0	0	0	0
CM007.Fecal.FTX.JaxB6.to.TacB6.DayMinus7.sTx.MaleB6.to.FemaleB6.4	Tac	Pre-FMT		0	0	0	0	0.0307953	0	0	0	0	0	0	0	0.0153976	0	0	0	0	0	0	0	0	0	0	0.338748	0	0	0	0	0	0	0	23.5045	0	0	0	0	0	0.723689	0	0	0	0	0	0	0	0
CM007.Fecal.FTX.JaxB6.to.TacB6.DayMinus7.sTx.MaleB6.to.FemaleB6.5	Tac	Pre-FMT		0	0	0	0	0.00706215	0	0	0	0	0	0	0	0.0211864	0	0	0	0	0	0	0	0	0.00706215	0	0.0776836	0	0	0	0	0	0	0	28.6229	0	0	0	0	0	0.508475	0	0	0	0	0	0	0	0
# with count greater than 0				0	0	1	0	3	0	0	0	0	0	0	0	3	0	0	1	0	0	0	0	0	1	0	2	1	0	1	0	0	0	0	4	0	0	2	0	0	4	0	0	0	0	0	0	1	0
Present in >2				FALSE	FALSE	FALSE	FALSE	TRUE	FALSE	FALSE	FALSE	FALSE	FALSE	FALSE	FALSE	TRUE	FALSE	FALSE	FALSE	FALSE	FALSE	FALSE	FALSE	FALSE	FALSE	FALSE	FALSE	FALSE	FALSE	FALSE	FALSE	FALSE	FALSE	FALSE	TRUE	FALSE	FALSE	FALSE	FALSE	FALSE	TRUE	FALSE	FALSE	FALSE	FALSE	FALSE	FALSE	FALSE	FALSE
Average				0	0	0.0024809	0	0.0111076	0	0	0	0	0	0	0	0.0107892	0	0	0.0024809	0	0	0	0	0	0.00176554	0	0.104108	0.0024809	0	0.00164322	0	0	0	0	23.309	0	0	0.00576734	0	0	0.623602	0	0	0	0	0	0	0.0024809	0
CM007.Fecal.FTX.TacB6.to.JaxB6.DayMinus7.sTx.MaleB6.to.FemaleB6.1	Jax	Pre-FMT		0	0.0211752	0.190577	0	0.804659	0	0	0.0423504	0	0.0105876	0	0	1.07994	0	0.0211752	5.51615	0	0.116464	0	0	0	0	0	0	0	18.1789	0	0	0	0	0	0	0	0	0	0	0	0.296453	0	0	0	0	0	0	0	0
CM007.Fecal.FTX.TacB6.to.JaxB6.DayMinus7.sTx.MaleB6.to.FemaleB6.2	Jax	Pre-FMT		0	0.07503	0.015006	0	0	0	0	0.135054	0	0	0	0	0.015006	0	0	4.21669	0	0.030012	0	0	0	0	0	0	0	20.5432	0	0	0	0	0	0	0	0	0	0	0	0.360144	0	0	0	0	0	0	0	0
CM007.Fecal.FTX.TacB6.to.JaxB6.DayMinus7.sTx.MaleB6.to.FemaleB6.3	Jax	Pre-FMT		0	0.0766374	0.00589518	0	0.0176856	0	0	0.0530567	0	0	0	0	0.0412663	0	0	3.81418	0	0.0176856	0	0	0	0	0	0	0	8.57749	0	0	0	0	0	0	0	0	0	0	0	0.400872	0	0	0	0	0	0	0.00589518	0
CM007.Fecal.FTX.TacB6.to.JaxB6.DayMinus7.sTx.MaleB6.to.FemaleB6.4	Jax	Pre-FMT		0	0.0545554	0.070922	0	0.343699	0	0	0.0381888	0	0	0	0	0.109111	0	0	7.47409	0	0.0327332	0	0.00545554	0	0	0	0	0	18.3306	0	0	0	0	0	0.00545554	0	0	0	0	0	0.780142	0	0	0	0	0	0	0	0
CM007.Fecal.FTX.TacB6.to.JaxB6.DayMinus7.sTx.MaleB6.to.FemaleB6.5	Jax	Pre-FMT		0	0.273195	0.0682986	0	0.298357	0	0	0.204896	0	0	0	0	0.043136	0	0.010784	1.8836	0	0.140192	0	0	0	0.00359467	0	0	0	3.42572	0.0179733	0	0	0	0	0	0	0	0	0	0	0.614688	0	0	0	0	0	0	0	0
# with count greater than 0				0	5	5	0	4	0	0	5	0	1	0	0	5	0	2	5	0	5	0	1	0	1	0	0	0	5	1	0	0	0	0	1	0	0	0	0	0	5	0	0	0	0	0	0	1	0
Present in >2				FALSE	TRUE	TRUE	FALSE	TRUE	FALSE	FALSE	TRUE	FALSE	FALSE	FALSE	FALSE	TRUE	FALSE	FALSE	TRUE	FALSE	TRUE	FALSE	FALSE	FALSE	FALSE	FALSE	FALSE	FALSE	TRUE	FALSE	FALSE	FALSE	FALSE	FALSE	FALSE	FALSE	FALSE	FALSE	FALSE	FALSE	TRUE	FALSE	FALSE	FALSE	FALSE	FALSE	FALSE	FALSE	FALSE
Average				0	0.100119	0.0701398	0	0.29288	0	0	0.0947092	0	0.00211752	0	0	0.257691	0	0.00639184	4.58094	0	0.0674173	0	0.00109111	0	0.000718933	0	0	0	13.8112	0.00359467	0	0	0	0	0.00109111	0	0	0	0	0	0.49046	0	0	0	0	0	0	0.00117904	0
				0
Present in >2 Jax but not Tac			60	FALSE	TRUE	TRUE	FALSE	FALSE	FALSE	FALSE	TRUE	FALSE	FALSE	FALSE	FALSE	FALSE	FALSE	FALSE	TRUE	FALSE	TRUE	FALSE	FALSE	FALSE	FALSE	FALSE	FALSE	FALSE	TRUE	FALSE	FALSE	FALSE	FALSE	FALSE	FALSE	FALSE	FALSE	FALSE	FALSE	FALSE	FALSE	FALSE	FALSE	FALSE	FALSE	FALSE	FALSE	FALSE	FALSE
Present in >2 Tac but not Jax			15	FALSE	FALSE	FALSE	FALSE	FALSE	FALSE	FALSE	FALSE	FALSE	FALSE	FALSE	FALSE	FALSE	FALSE	FALSE	FALSE	FALSE	FALSE	FALSE	FALSE	FALSE	FALSE	FALSE	FALSE	FALSE	FALSE	FALSE	FALSE	FALSE	FALSE	FALSE	TRUE	FALSE	FALSE	FALSE	FALSE	FALSE	FALSE	FALSE	FALSE	FALSE	FALSE	FALSE	FALSE	FALSE	FALSE
Present in >2 Jax and >2 Tac			4	FALSE	FALSE	FALSE	FALSE	TRUE	FALSE	FALSE	FALSE	FALSE	FALSE	FALSE	FALSE	TRUE	FALSE	FALSE	FALSE	FALSE	FALSE	FALSE	FALSE	FALSE	FALSE	FALSE	FALSE	FALSE	FALSE	FALSE	FALSE	FALSE	FALSE	FALSE	FALSE	FALSE	FALSE	FALSE	FALSE	FALSE	TRUE	FALSE	FALSE	FALSE	FALSE	FALSE	FALSE	FALSE	FALSE
			SUM
Copied from Cohousing Sheet
Present in >3 Jax but not Tac			30	FALSE	TRUE	TRUE	FALSE	TRUE	FALSE	FALSE	FALSE	FALSE	FALSE	FALSE	FALSE	FALSE	FALSE	FALSE	FALSE	FALSE	FALSE	FALSE	FALSE	FALSE	FALSE	FALSE	FALSE	FALSE	TRUE	FALSE	FALSE	FALSE	FALSE	FALSE	FALSE	FALSE	FALSE	FALSE	FALSE	FALSE	FALSE	FALSE	FALSE	FALSE	FALSE	FALSE	FALSE	FALSE	FALSE
Present in >3 Tac but not Jax			27	FALSE	FALSE	FALSE	FALSE	FALSE	FALSE	FALSE	FALSE	FALSE	FALSE	FALSE	FALSE	FALSE	FALSE	FALSE	FALSE	FALSE	FALSE	FALSE	FALSE	FALSE	FALSE	FALSE	FALSE	FALSE	FALSE	FALSE	FALSE	FALSE	FALSE	TRUE	FALSE	FALSE	FALSE	FALSE	FALSE	FALSE	FALSE	FALSE	FALSE	FALSE	FALSE	FALSE	FALSE	TRUE	FALSE
Present in >3 Jax and >3 Tac			38	FALSE	FALSE	FALSE	FALSE	FALSE	FALSE	FALSE	TRUE	FALSE	FALSE	FALSE	FALSE	TRUE	FALSE	FALSE	TRUE	FALSE	TRUE	FALSE	FALSE	FALSE	FALSE	FALSE	FALSE	FALSE	FALSE	FALSE	FALSE	FALSE	FALSE	FALSE	FALSE	FALSE	FALSE	FALSE	FALSE	FALSE	TRUE	FALSE	FALSE	FALSE	FALSE	FALSE	FALSE	FALSE	FALSE
			SUM
CM007.Fecal.FTX.TacB6.to.TacB6.sTx.MaleB6.to.FemaleB6.Day0.1	Tac	Post-Tac FMT + 1 Day		0	0	0	0	0	0	4.20223	0	0	0	0	0	4.59619	0	0	0	0	0	0	0	0	0	0	0	0	0.13132	3.08601	0	0	0	0	0.393959	0	0	0	0	0	0.26264	0	0	0	0	0	0	0	0
CM007.Fecal.FTX.TacB6.to.TacB6.sTx.MaleB6.to.FemaleB6.Day0.2	Tac	Post-Tac FMT + 1 Day		0	0	0	0.0165153	0	0	0.809249	0	0	0	0	0	7.96036	0	0	0	0	0	0	0	0.0165153	0	0	0	0	0.809249	0.990917	0	0	0	0	0.0330306	0	0	0	0	0	0.0495458	0	0	0	0	0	0	0	0
CM007.Fecal.FTX.TacB6.to.TacB6.sTx.MaleB6.to.FemaleB6.Day0.4	Tac	Post-Tac FMT + 1 Day		0	0	0	0	0	0	0	0	0	0	0	0	0	0	0	0	0	0	0	0	0	0	0	0	0	0.0222916	3.61123	0	0	0	0	0.178333	0	0	0	0	0	0.0668747	0	0	0	0	0	0	0	0
CM007.Fecal.FTX.TacB6.to.TacB6.sTx.MaleB6.to.FemaleB6.Day0.5	Tac	Post-Tac FMT + 1 Day		0	0	0	0	0.00683247	0	0.485105	0	0	0	0	0	2.37087	0	0	0	0.00683247	0	0	0	0.0136649	0	0	0	0	0.915551	1.01121	0	0	0	0	0.00683247	0	0	0	0	0	0.0614922	0	0	0	0	0	0	0	0
# with count greater than 0				0	0	0	1	1	0	3	0	0	0	0	0	3	0	0	0	1	0	0	0	2	0	0	0	0	4	4	0	0	0	0	4	0	0	0	0	0	4	0	0	0	0	0	0	0	0
Present in >2				FALSE	FALSE	FALSE	FALSE	FALSE	FALSE	TRUE	FALSE	FALSE	FALSE	FALSE	FALSE	TRUE	FALSE	FALSE	FALSE	FALSE	FALSE	FALSE	FALSE	FALSE	FALSE	FALSE	FALSE	FALSE	TRUE	TRUE	FALSE	FALSE	FALSE	FALSE	TRUE	FALSE	FALSE	FALSE	FALSE	FALSE	TRUE	FALSE	FALSE	FALSE	FALSE	FALSE	FALSE	FALSE	FALSE
Average				0	0	0	0.00412882	0.00170812	0	1.37415	0	0	0	0	0	3.73186	0	0	0	0.00170812	0	0	0	0.00754505	0	0	0	0	0.469603	2.17484	0	0	0	0	0.153039	0	0	0	0	0	0.110138	0	0	0	0	0	0	0	0
CM007.Fecal.FTX.TacB6.to.JaxB6.sTx.MaleB6.to.FemaleB6.Day0.1	Jax	Post-Tac FMT + 1 Day		0	0.0949668	0	0	0	0	6.44191	0.0158278	0	0	0	0	0.949668	0	0	5.09655	0	0.0633112	0	0	0	0	0	0	0	1.39285	9.65495	0	0	0	0	0	0	0	0	0	0	0	0	0	0	0	0	0	0	0
CM007.Fecal.FTX.TacB6.to.JaxB6.sTx.MaleB6.to.FemaleB6.Day0.2	Jax	Post-Tac FMT + 1 Day		0	0.00809815	0	0	0	0	6.81459	0.00404908	0	0	0	0	0	0	0	1.89092	0.0121472	0.0121472	0	0	0	0.00404908	0	0	0	11.6289	8.49091	0	0	0	0	0	0	0	0	0	0	0.0404907	0	0	0.00404908	0	0	0	0.00809815	0
CM007.Fecal.FTX.TacB6.to.JaxB6.sTx.MaleB6.to.FemaleB6.Day0.3	Jax	Post-Tac FMT + 1 Day		0	0	0	0	0	0	5.15572	0	0	0	0	0	0.0233291	0	0	1.99463	0	0.0233291	0	0	0	0	0	0	0	9.34329	9.30829	0	0	0	0	0	0	0	0	0	0	0.0583226	0	0	0	0	0	0	0	0
CM007.Fecal.FTX.TacB6.to.JaxB6.sTx.MaleB6.to.FemaleB6.Day0.5	Jax	Post-Tac FMT + 1 Day		0	0.0929133	0	0	0	0	5.41431	0	0	0	0	0	0.0422333	0	0	2.33972	0.00844666	0	0	0	0.00844666	0	0	0	0	8.10879	7.77093	0	0	0	0	0	0	0	0	0	0	0.00844666	0	0	0	0	0	0	0	0
# with count greater than 0				0	3	0	0	0	0	4	2	0	0	0	0	3	0	0	4	2	3	0	0	1	1	0	0	0	4	4	0	0	0	0	0	0	0	0	0	0	3	0	0	1	0	0	0	1	0
Present in >2				FALSE	TRUE	FALSE	FALSE	FALSE	FALSE	TRUE	FALSE	FALSE	FALSE	FALSE	FALSE	TRUE	FALSE	FALSE	TRUE	FALSE	TRUE	FALSE	FALSE	FALSE	FALSE	FALSE	FALSE	FALSE	TRUE	TRUE	FALSE	FALSE	FALSE	FALSE	FALSE	FALSE	FALSE	FALSE	FALSE	FALSE	TRUE	FALSE	FALSE	FALSE	FALSE	FALSE	FALSE	FALSE	FALSE
Average				0	0.0489945	0	0	0	0	5.95663	0.00496922	0	0	0	0	0.253807	0	0	2.83046	0.00514847	0.0246969	0	0	0.00211166	0.00101227	0	0	0	7.61847	8.80627	0	0	0	0	0	0	0	0	0	0	0.026815	0	0	0.00101227	0	0	0	0.00202454	0
CM007.Fecal.FTX.JaxB6.to.TacB6.sTx.MaleB6.to.FemaleB6.Day0.1	Tac	Post-Jax FMT + 1 Day		0	0	0	0	0	0	0	0	0	0	0	0	0	0	0	0.275316	0	0.507614	0	0	0	0	0	0	0	0	5.62677	0	0	0	0	8.73269	0	0	0	0	0	0.645272	0	0	0	0	0	0	0.361352	0
CM007.Fecal.FTX.JaxB6.to.TacB6.sTx.MaleB6.to.FemaleB6.Day0.2	Tac	Post-Jax FMT + 1 Day		0	0	0	0	0	0	0	0	0	0	0	0	0	0	0	1.28349	0	0.189508	0	0	0	0	0	0	0	0	4.71186	0	0	0	0	10.1731	0	0	0	0	0	0.34456	0	0	0	0	0	0	0.38763	0
CM007.Fecal.FTX.JaxB6.to.TacB6.sTx.MaleB6.to.FemaleB6.Day0.3	Tac	Post-Jax FMT + 1 Day		0	0	0.00718288	0	0	0	0	0	0	0	0	0	0	0	0	1.63051	0	0.481253	0	0	0.00718288	0	0	0	0	0	7.13978	0	0	0	0	12.491	0	0	0	0	0	0.294498	0	0	0	0	0	0	0.215486	0
CM007.Fecal.FTX.JaxB6.to.TacB6.sTx.MaleB6.to.FemaleB6.Day0.4	Tac	Post-Jax FMT + 1 Day		0	0.0439593	0	0	0	0	0.0146531	0	0	0	0	0	0.00732654	0	0	1.12829	0	0	0	0.00732654	0.00732654	0	0	0	0	4.60107	1.48729	0	0	0	0	0.19049	0	0	0	0	0	0	0	0	0	0	0	0	1.02572	0
CM007.Fecal.FTX.JaxB6.to.TacB6.sTx.MaleB6.to.FemaleB6.Day0.5	Tac	Post-Jax FMT + 1 Day		0	0.0387998	0	0	0	0	0	0.0193999	0	0	0	0	0.0387998	0	0	6.13037	0	0.0193999	0	0	0	0.00646663	0	0	0	12.0538	4.78531	0	0	0	0	6.50543	0	0	0	0	0	0.336265	0	0	0	0	0	0	1.22219	0
Count greater than 0				0	2	1	0	0	0	1	1	0	0	0	0	2	0	0	5	0	4	0	1	2	1	0	0	0	2	5	0	0	0	0	5	0	0	0	0	0	4	0	0	0	0	0	0	5	0
Present in >2				FALSE	FALSE	FALSE	FALSE	FALSE	FALSE	FALSE	FALSE	FALSE	FALSE	FALSE	FALSE	FALSE	FALSE	FALSE	TRUE	FALSE	TRUE	FALSE	FALSE	FALSE	FALSE	FALSE	FALSE	FALSE	FALSE	TRUE	FALSE	FALSE	FALSE	FALSE	TRUE	FALSE	FALSE	FALSE	FALSE	FALSE	TRUE	FALSE	FALSE	FALSE	FALSE	FALSE	FALSE	TRUE	FALSE
Average				0	0.0165518	0.00143658	0	0	0	0.00293062	0.00387998	0	0	0	0	0.00922527	0	0	2.08959	0	0.239555	0	0.00146531	0.00290188	0.00129333	0	0	0	3.33097	4.7502	0	0	0	0	7.61855	0	0	0	0	0	0.324119	0	0	0	0	0	0	0.642476	0
CM007.Fecal.FTX.JaxB6.to.JaxB6.sTx.MaleB6.to.FemaleB6.Day0.1	Jax	Post-Jax FMT + 1 Day		0.00157334	0.00944005	0.00157334	0	0.00314668	0	0.00314668	0	0	0	0	0	0.00157334	0	0.00786671	2.83673	0.00629337	0.0314668	0	0	0.00629337	0.00314668	0	0	0	0.953445	2.57871	0	0	0	0.00629337	0.00629337	0	0	0.0314668	0	0	0.143174	0	0	0.00157334	0	0	0	0.522349	0
CM007.Fecal.FTX.JaxB6.to.JaxB6.sTx.MaleB6.to.FemaleB6.Day0.2	Jax	Post-Jax FMT + 1 Day		0	0.00701459	0	0	0.0280584	0	0	0	0	0	0	0	0.747054	0	0.0035073	16.3019	0	0	0	0	0	0	0	0	0	22.5028	0.38931	0	0.0035073	0	0	0.00701459	0	0	0	0	0	0	0	0	0	0	0	0	0.189394	0
CM007.Fecal.FTX.JaxB6.to.JaxB6.sTx.MaleB6.to.FemaleB6.Day0.3	Jax	Post-Jax FMT + 1 Day		0	0	0	0	0	0	0	0	0	0	0	0	0	0	0	26.9845	0	0	0	0	0.0261986	0	0	0	0	41.3021	0.615667	0	0	0	0	0	0	0	0	0	0	0.314383	0	0	0	0	0	0	0.288184	0
CM007.Fecal.FTX.JaxB6.to.JaxB6.sTx.MaleB6.to.FemaleB6.Day0.4	Jax	Post-Jax FMT + 1 Day		0	0	0.00358654	0	0	0	0	0.00717309	0	0	0	0	0	0	0	16.8711	0	0	0	0	0	0	0	0	0	25.2815	1.83631	0	0	0	0	0.00717309	0	0	0	0	0	0.0502116	0	0	0	0	0	0	1.74306	0
CM007.Fecal.FTX.JaxB6.to.JaxB6.sTx.MaleB6.to.FemaleB6.Day0.5	Jax	Post-Jax FMT + 1 Day		0	0	0.4063	0	1.16881	0	0	0	0	0	0	0	0	0	0	0.0556576	0	0	0	0	0	0	0	0	0	0.18367	0.0834864	0	0	0	0	0	0	0	0.0723549	0	0	0.0111315	0	0	0	0	0	0	0.0834864	0
Count greater than 0				1	2	3	0	3	0	1	1	0	0	0	0	2	0	2	5	1	1	0	0	2	1	0	0	0	5	5	0	1	0	1	3	0	0	2	0	0	4	0	0	1	0	0	0	5	0
Present in >2				FALSE	FALSE	TRUE	FALSE	TRUE	FALSE	FALSE	FALSE	FALSE	FALSE	FALSE	FALSE	FALSE	FALSE	FALSE	TRUE	FALSE	FALSE	FALSE	FALSE	FALSE	FALSE	FALSE	FALSE	FALSE	TRUE	TRUE	FALSE	FALSE	FALSE	FALSE	TRUE	FALSE	FALSE	FALSE	FALSE	FALSE	TRUE	FALSE	FALSE	FALSE	FALSE	FALSE	FALSE	TRUE	FALSE
Average				0.000314668	0.00329093	0.0822921	0	0.240003	0	0.000629337	0.00143462	0	0	0	0	0.149725	0	0.0022748	12.61	0.00125867	0.00629337	0	0	0.00649839	0.000629337	0	0	0	18.0447	1.1007	0	0.000701459	0	0.00125867	0.00409621	0	0	0.0207643	0	0	0.10378	0	0	0.000314668	0	0	0	0.565295	0
Gained by Tac			14	FALSE	FALSE	FALSE	FALSE	FALSE	FALSE	FALSE	FALSE	FALSE	FALSE	FALSE	FALSE	FALSE	FALSE	FALSE	TRUE	FALSE	TRUE	FALSE	FALSE	FALSE	FALSE	FALSE	FALSE	FALSE	FALSE	FALSE	FALSE	FALSE	FALSE	FALSE	FALSE	FALSE	FALSE	FALSE	FALSE	FALSE	FALSE	FALSE	FALSE	FALSE	FALSE	FALSE	FALSE	FALSE	FALSE
Gained By Jax			8	FALSE	FALSE	FALSE	FALSE	FALSE	FALSE	FALSE	FALSE	FALSE	FALSE	FALSE	FALSE	FALSE	FALSE	FALSE	FALSE	FALSE	FALSE	FALSE	FALSE	FALSE	FALSE	FALSE	FALSE	FALSE	FALSE	FALSE	FALSE	FALSE	FALSE	FALSE	FALSE	FALSE	FALSE	FALSE	FALSE	FALSE	FALSE	FALSE	FALSE	FALSE	FALSE	FALSE	FALSE	FALSE	FALSE
Lost by Tac after Jax			14	FALSE	FALSE	FALSE	FALSE	FALSE	FALSE	FALSE	FALSE	FALSE	FALSE	FALSE	FALSE	FALSE	FALSE	FALSE	FALSE	FALSE	FALSE	FALSE	FALSE	FALSE	FALSE	FALSE	FALSE	FALSE	FALSE	FALSE	FALSE	FALSE	FALSE	FALSE	TRUE	FALSE	FALSE	FALSE	FALSE	FALSE	TRUE	FALSE	FALSE	FALSE	FALSE	FALSE	FALSE	FALSE	FALSE
Lost by Tac after Tac			16	FALSE	FALSE	FALSE	FALSE	FALSE	FALSE	FALSE	FALSE	FALSE	FALSE	FALSE	FALSE	TRUE	FALSE	FALSE	FALSE	FALSE	FALSE	FALSE	FALSE	FALSE	FALSE	FALSE	FALSE	FALSE	FALSE	FALSE	FALSE	FALSE	FALSE	FALSE	TRUE	FALSE	FALSE	FALSE	FALSE	FALSE	TRUE	FALSE	FALSE	FALSE	FALSE	FALSE	FALSE	FALSE	FALSE
Lost by Jax after Tac			43	FALSE	TRUE	FALSE	FALSE	FALSE	FALSE	FALSE	FALSE	FALSE	FALSE	FALSE	FALSE	TRUE	FALSE	FALSE	TRUE	FALSE	TRUE	FALSE	FALSE	FALSE	FALSE	FALSE	FALSE	FALSE	TRUE	FALSE	FALSE	FALSE	FALSE	FALSE	FALSE	FALSE	FALSE	FALSE	FALSE	FALSE	TRUE	FALSE	FALSE	FALSE	FALSE	FALSE	FALSE	FALSE	FALSE
Lost by Jax after Jax			36	FALSE	FALSE	TRUE	FALSE	TRUE	FALSE	FALSE	FALSE	FALSE	FALSE	FALSE	FALSE	FALSE	FALSE	FALSE	TRUE	FALSE	FALSE	FALSE	FALSE	FALSE	FALSE	FALSE	FALSE	FALSE	TRUE	FALSE	FALSE	FALSE	FALSE	FALSE	FALSE	FALSE	FALSE	FALSE	FALSE	FALSE	TRUE	FALSE	FALSE	FALSE	FALSE	FALSE	FALSE	FALSE	FALSE
			SUM
[truncated: 243 more columns]
