# Supplementary material for: Gut microbes contribute to variation in solid organ transplant outcomes in mice
Source: Microbiome. 2018 May 25;6:96. doi: 10.1186/s40168-018-0474-8 (PMC5968713; doi:10.1186/s40168-018-0474-8)
Supplement: Supplementary file 6 — Fecal microbiota ASVs in Jax and Tac mice before and after cohousing. Tables providing percent relative abundance of all ASVs and their assigned taxonomy in Jax and Tac fecal samples before and after cohousing with results of statistical analysis. Some ASVs listed were not detected in these samples but were detected in other samples from this study. (XLSX 100 kb) [file 40168_2018_474_MOESM6_ESM.xlsx]

## Sheet: Unfiltered Pre-Cohousing
			7	10	11	13	15	17	26	31	34	38	39	44	45	48	50	66	67	68	70	79	84	87	91	93	94	100	101	106	117	121	122	124	125	128	132	135	137	140	141	143	144	147	150	151	153	156	159
		Domain	Bacteria	Bacteria	Bacteria	Bacteria	Bacteria	Bacteria	Bacteria	Bacteria	Bacteria	Bacteria	Bacteria	Bacteria	Bacteria	Bacteria	Bacteria	Bacteria	Bacteria	Bacteria	Bacteria	Bacteria	Bacteria	Bacteria	Bacteria	Bacteria	Bacteria	Bacteria	Bacteria	Bacteria	Bacteria	Bacteria	Bacteria	Bacteria	Bacteria	Bacteria	Bacteria	Bacteria	Bacteria	Bacteria	Bacteria	Bacteria	Bacteria	Bacteria	Bacteria	Bacteria	Bacteria	Bacteria	Bacteria
		Phylum	Bacteroidetes	Firmicutes	Firmicutes	Bacteroidetes	Firmicutes	Firmicutes	Bacteroidetes	Firmicutes	Firmicutes	Bacteroidetes	Firmicutes	Bacteroidetes	Firmicutes	Bacteroidetes	Proteobacteria	Firmicutes	Bacteroidetes	Firmicutes	Bacteroidetes	Bacteroidetes	Firmicutes	Bacteroidetes	Firmicutes	Firmicutes	Bacteroidetes	Firmicutes	Bacteroidetes	Tenericutes	Proteobacteria	Tenericutes	Bacteroidetes	Verrucomicrobia	Bacteroidetes	Tenericutes	Firmicutes	Firmicutes	Firmicutes	Firmicutes	Proteobacteria	Bacteroidetes	Bacteroidetes	Firmicutes	Firmicutes	Firmicutes	Bacteroidetes	Firmicutes	Bacteroidetes
		Class	Bacteroidia	Clostridia	Clostridia	Bacteroidia	Clostridia	Clostridia	Bacteroidia	Clostridia	Clostridia	Bacteroidia	Erysipelotrichia	Bacteroidia	Clostridia	Bacteroidia	Alphaproteobacteria	Bacilli	Bacteroidia	Clostridia	Bacteroidia	Bacteroidia	Erysipelotrichia	Bacteroidia	Clostridia	Clostridia	Bacteroidia	Erysipelotrichia	Bacteroidia	Mollicutes	Deltaproteobacteria	Mollicutes	Bacteroidia	Verrucomicrobiae	Bacteroidia	Mollicutes	Bacilli	Erysipelotrichia	Clostridia	Erysipelotrichia	Alphaproteobacteria	Bacteroidia	Bacteroidia	Bacilli	Negativicutes	Clostridia	Bacteroidia	Clostridia	Bacteroidia
		Order	Bacteroidales	Clostridiales	Clostridiales	Bacteroidales	Clostridiales	Clostridiales	Bacteroidales	Clostridiales	Clostridiales	Bacteroidales	Erysipelotrichales	Bacteroidales	Clostridiales	Bacteroidales	Rickettsiales	Lactobacillales	Bacteroidales	Clostridiales	Bacteroidales	Bacteroidales	Erysipelotrichales	Bacteroidales	Clostridiales	Clostridiales	Bacteroidales	Erysipelotrichales	Bacteroidales		Desulfovibrionales		Bacteroidales	Verrucomicrobiales	Bacteroidales	Anaeroplasmatales	Bacillales	Erysipelotrichales	Clostridiales	Erysipelotrichales	Rhodospirillales	Bacteroidales	Bacteroidales	Lactobacillales	Selenomonadales	Clostridiales	Bacteroidales	Clostridiales	Bacteroidales
		Family		Defluviitaleaceae	Peptostreptococcaceae	Prevotellaceae	Peptostreptococcaceae	Lachnospiraceae		Ruminococcaceae	Ruminococcaceae		Erysipelotrichaceae		Clostridiaceae_1			Lactobacillaceae		Ruminococcaceae	Porphyromonadaceae	Porphyromonadaceae	Erysipelotrichaceae		Ruminococcaceae	Lachnospiraceae		Erysipelotrichaceae			Desulfovibrionaceae		Prevotellaceae	Verrucomicrobiaceae		Anaeroplasmataceae	Staphylococcaceae	Erysipelotrichaceae	Ruminococcaceae	Erysipelotrichaceae	Rhodospirillaceae		Rikenellaceae	Carnobacteriaceae	Veillonellaceae	Christensenellaceae		Ruminococcaceae
		Genus				Alloprevotella					Ruminococcus				Clostridium_sensu_stricto_1			Lactobacillus		Anaerotruncus	Odoribacter	Parabacteroides	Allobaculum			Roseburia		Allobaculum			Bilophila			Akkermansia		Anaeroplasma	Staphylococcus	Allobaculum			Thalassospira		Alistipes	Atopostipes	Veillonella
		Species																																			aureus
samples	group
CM003.Fecal.Cohouse.JaxTac.sTx.MaleB6.to.FemaleB6.JaxB6.CohouseDay.4254	Jax Pre-Cohousing		0	0.123792	0	0	0.0159732	0	0	0.027953	0	0	0	0	0.027953	0	0.00798658	2.99098	0	0.0878524	0	0	0	0	0	0	0	1.15406	0	0	0	0.00399329	0.00399329	0	0	0.00399329	0	0	0	0.515135	0	0	0	0	0	0	0	0	0
CM003.Fecal.Cohouse.JaxTac.sTx.MaleB6.to.FemaleB6.JaxB6.CohouseDay.4256	Jax Pre-Cohousing		0	0.144047	0.0250517	0	0.112733	0	0	0.137784	0	0.00626292	0	0	0.0187888	0	0	0.926912	0	0.162836	0	0	0	0	0	0	0	1.52189	0.0125258	0	0	0	0	0	0	0	0	0	0	0.225465	0	0	0	0	0	0	0.00626292	0	0
CM003.Fecal.Cohouse.JaxTac.sTx.MaleB6.to.FemaleB6.JaxB6.CohouseDay.4257	Jax Pre-Cohousing		0	0.0698401	0.0330822	0	0.198493	0	0	0.0477853	0	0	0	0	0.0367579	0	0	3.88532	0	0.0220548	0	0	0	0.00367579	0	0	0	12.7035	0	0	0	0	0	0	0	0	0	0	0.00735159	0.106598	0	0	0.00367579	0	0	0	0	0	0.00367579
CM003.Fecal.Cohouse.JaxTac.sTx.MaleB6.to.FemaleB6.JaxB6.CohouseDay.4258	Jax Pre-Cohousing		0	0.148026	0.0657895	0	0.15625	0	0	0.115132	0	0	0	0	0.0328947	0	0.00822368	1.77632	0	0.0575658	0	0	0	0	0	0	0	6.27467	0	0	0	0	0	0	0	0	0	0	0	0.0740132	0	0	0	0	0	0	0	0	0
CM003.Fecal.Cohouse.JaxTac.sTx.MaleB6.to.FemaleB6.JaxB6.CohouseDay.4259	Jax Pre-Cohousing		0	0.200303	0.0054136	0	0.0378952	0	0	0.254439	0	0	0	0	0.0054136	0.0054136	0	1.87311	0	0.0433088	0	0	0	0	0	0	0	1.63491	0	0	0.0054136	0	0	0	0	0.0054136	0	0	0	0.151581	0	0	0	0	0	0	0	0	0
CM003.Fecal.Cohouse.JaxTac.sTx.MaleB6.to.FemaleB6.JaxB6.CohouseDay.4260	Jax Pre-Cohousing		0	0.14158	0.0486683	0	0.168127	0	0	0.079639	0	0	0	0	0.0663658	0	0	2.53517	0	0.079639	0	0	0	0	0	0	0	2.98204	0	0	0	0	0	0	0	0	0	0	0	0.287585	0	0	0	0	0	0	0	0	0.00442439
CM003.Fecal.Cohouse.JaxTac.sTx.MaleB6.to.FemaleB6.JaxB6.CohouseDay.4261	Jax Pre-Cohousing		0	0.315297	0.0271223	0	0.128831	0	0	0.0678058	0	0	0	0	0.0305126	0	0.00678058	0.806889	0	0.423786	0	0	0.00678058	0.00339029	0	0	0	2.42745	0	0	0	0	0	0	0	0	0	0	0	0.101709	0	0	0.00339029	0	0	0	0	0	0
Pre-Cohousing Jax Average			0	0.163269	0.0293039	0	0.1169	0	0	0.104363	0	0.000894702	0	0	0.0312409	0.000773371	0.00328441	2.11353	0	0.125292	0	0	0.000968654	0.00100944	0	0	0	4.09979	0.00178941	0	0.000773371	0.00057047	0.00057047	0	0	0.00134384	0	0	0.00105023	0.208869	0	0	0.00100944	0	0	0	0.000894702	0	0.00115717
CM003.Fecal.Cohouse.JaxTac.sTx.MaleB6.to.FemaleB6.TacB6.CohouseDay.4262	Tac Pre-Cohousing		0	0	0	0	0	0	0	0.0111235	0	0	0	0	0	0	0	1.0901	0	0.177976	0	0	0	0	0.0111235	0	0	0	0	0	0	0	2.59177	0	0	0	0	0	0	0.656285	0	0	0	0	0.0111235	0	0.54505	0	0
CM003.Fecal.Cohouse.JaxTac.sTx.MaleB6.to.FemaleB6.TacB6.CohouseDay.4263	Tac Pre-Cohousing		0	0	0	0	0	0	0	0	0	0	0	0	0.104257	0	0	2.65856	0	0.0521286	0	0	0.0173762	0	0	0	0	0	0	0	0	0	5.33449	0	0	0	0	0	0	1.58123	0	0	0	0	0	0	0.781929	0	0
CM003.Fecal.Cohouse.JaxTac.sTx.MaleB6.to.FemaleB6.TacB6.CohouseDay.4264	Tac Pre-Cohousing		0	0	0	0	0	0	0	0.0271426	0	0	0	0	0.0610708	0	0	1.12642	0	0	0	0	0	0	0	0	0.00678564	0	0	0	0	0	2.75497	0	0	0	0	0	0	0.346068	0.00678564	0	0	0	0.00678564	0	0.556423	0	0
CM003.Fecal.Cohouse.JaxTac.sTx.MaleB6.to.FemaleB6.TacB6.CohouseDay.4265	Tac Pre-Cohousing		0	0	0	0	0	0	0.0196541	0.0196541	0	0	0	0	0.137579	0	0	1.84748	0	0	0	0	0.0196541	0	0	0	0	0.0196541	0.0196541	0	0	0	4.87421	0	0	0	0	0	0	0.825472	0	0	0	0	0	0	0.648585	0	0
CM003.Fecal.Cohouse.JaxTac.sTx.MaleB6.to.FemaleB6.TacB6.CohouseDay.4266	Tac Pre-Cohousing		0	0	0	0	0	0	0	0.0246503	0	0	0	0	0	0	0	8.52899	0	0.0924385	0.00616257	0.00616257	0	0	0	0	0	0	0	0	0	0	5.58945	0	0	0	0	0	0	0.493005	0	0	0	0	0	0	0.462193	0	0
CM003.Fecal.Cohouse.JaxTac.sTx.MaleB6.to.FemaleB6.TacB6.CohouseDay.4267	Tac Pre-Cohousing		0	0	0	0	0	0	0	0.226472	0	0	0	0	0.0251636	0	0	0.553598	0	1.45949	0	0	0	0	0	0	0.0125818	0	0.0125818	0	0	0	3.47257	0	0	0	0.0125818	0	0	0.113236	0	0	0	0	0	0	0.78007	0	0
Pre-Cohousing Tac Average			0	0	0	0	0	0	0.00327568	0.0515071	0	0	0	0	0.0546784	0	0	2.63419	0	0.297005	0.00102709	0.00102709	0.00617171	0	0.00185391	0	0.0032279	0.00327568	0.00537264	0	0	0	4.10291	0	0	0	0.00209696	0	0	0.669217	0.00113094	0	0	0	0.00298485	0	0.629042	0	0
[truncated: 242 more columns]

## Sheet: Unfiltered Post-Cohousing
			7	10	11	13	15	17	26	31	34	38	39	44	45	48	50	66	67	68	70	79	84	87	91	93	94	100	101	106	117	121	122	124	125	128	132	135	137	140	141	143	144	147	150	151	153	156	159
		Domain	Bacteria	Bacteria	Bacteria	Bacteria	Bacteria	Bacteria	Bacteria	Bacteria	Bacteria	Bacteria	Bacteria	Bacteria	Bacteria	Bacteria	Bacteria	Bacteria	Bacteria	Bacteria	Bacteria	Bacteria	Bacteria	Bacteria	Bacteria	Bacteria	Bacteria	Bacteria	Bacteria	Bacteria	Bacteria	Bacteria	Bacteria	Bacteria	Bacteria	Bacteria	Bacteria	Bacteria	Bacteria	Bacteria	Bacteria	Bacteria	Bacteria	Bacteria	Bacteria	Bacteria	Bacteria	Bacteria	Bacteria
		Phylum	Bacteroidetes	Firmicutes	Firmicutes	Bacteroidetes	Firmicutes	Firmicutes	Bacteroidetes	Firmicutes	Firmicutes	Bacteroidetes	Firmicutes	Bacteroidetes	Firmicutes	Bacteroidetes	Proteobacteria	Firmicutes	Bacteroidetes	Firmicutes	Bacteroidetes	Bacteroidetes	Firmicutes	Bacteroidetes	Firmicutes	Firmicutes	Bacteroidetes	Firmicutes	Bacteroidetes	Tenericutes	Proteobacteria	Tenericutes	Bacteroidetes	Verrucomicrobia	Bacteroidetes	Tenericutes	Firmicutes	Firmicutes	Firmicutes	Firmicutes	Proteobacteria	Bacteroidetes	Bacteroidetes	Firmicutes	Firmicutes	Firmicutes	Bacteroidetes	Firmicutes	Bacteroidetes
		Class	Bacteroidia	Clostridia	Clostridia	Bacteroidia	Clostridia	Clostridia	Bacteroidia	Clostridia	Clostridia	Bacteroidia	Erysipelotrichia	Bacteroidia	Clostridia	Bacteroidia	Alphaproteobacteria	Bacilli	Bacteroidia	Clostridia	Bacteroidia	Bacteroidia	Erysipelotrichia	Bacteroidia	Clostridia	Clostridia	Bacteroidia	Erysipelotrichia	Bacteroidia	Mollicutes	Deltaproteobacteria	Mollicutes	Bacteroidia	Verrucomicrobiae	Bacteroidia	Mollicutes	Bacilli	Erysipelotrichia	Clostridia	Erysipelotrichia	Alphaproteobacteria	Bacteroidia	Bacteroidia	Bacilli	Negativicutes	Clostridia	Bacteroidia	Clostridia	Bacteroidia
		Order	Bacteroidales	Clostridiales	Clostridiales	Bacteroidales	Clostridiales	Clostridiales	Bacteroidales	Clostridiales	Clostridiales	Bacteroidales	Erysipelotrichales	Bacteroidales	Clostridiales	Bacteroidales	Rickettsiales	Lactobacillales	Bacteroidales	Clostridiales	Bacteroidales	Bacteroidales	Erysipelotrichales	Bacteroidales	Clostridiales	Clostridiales	Bacteroidales	Erysipelotrichales	Bacteroidales		Desulfovibrionales		Bacteroidales	Verrucomicrobiales	Bacteroidales	Anaeroplasmatales	Bacillales	Erysipelotrichales	Clostridiales	Erysipelotrichales	Rhodospirillales	Bacteroidales	Bacteroidales	Lactobacillales	Selenomonadales	Clostridiales	Bacteroidales	Clostridiales	Bacteroidales
		Family		Defluviitaleaceae	Peptostreptococcaceae	Prevotellaceae	Peptostreptococcaceae	Lachnospiraceae		Ruminococcaceae	Ruminococcaceae		Erysipelotrichaceae		Clostridiaceae_1			Lactobacillaceae		Ruminococcaceae	Porphyromonadaceae	Porphyromonadaceae	Erysipelotrichaceae		Ruminococcaceae	Lachnospiraceae		Erysipelotrichaceae			Desulfovibrionaceae		Prevotellaceae	Verrucomicrobiaceae		Anaeroplasmataceae	Staphylococcaceae	Erysipelotrichaceae	Ruminococcaceae	Erysipelotrichaceae	Rhodospirillaceae		Rikenellaceae	Carnobacteriaceae	Veillonellaceae	Christensenellaceae		Ruminococcaceae
		Genus				Alloprevotella					Ruminococcus				Clostridium_sensu_stricto_1			Lactobacillus		Anaerotruncus	Odoribacter	Parabacteroides	Allobaculum			Roseburia		Allobaculum			Bilophila			Akkermansia		Anaeroplasma	Staphylococcus	Allobaculum			Thalassospira		Alistipes	Atopostipes	Veillonella
		Species																																			aureus
samples	group
CM003.Fecal.Cohouse.JaxTac.sTx.MaleB6.to.FemaleB6.JaxB6.DayMinus1.4254	Jax Post-Cohousing		0	0.0534988	0	0	0	0	0	0	0	0	0	0	5.76182	0	0	3.89471	0	0.0855981	0	0	0	0.00534988	0	0	0	15.9319	0	0	0	0	0.850631	0	0	0	0	0.00534988	0	0.390541	0	0	2.04366	0	0	0.00534988	0.208645	0	0
CM003.Fecal.Cohouse.JaxTac.sTx.MaleB6.to.FemaleB6.JaxB6.DayMinus1.4256	Jax Post-Cohousing		0	0.0249283	0	0	0	0	0.0249283	0	0	0	0	0	2.14384	0	0.0249283	2.35573	0	0	0	0	0	0	0	0	0	5.3222	0	0	0	0	1.83223	0	0	0	0	0	0	0.224355	0	0	3.06618	0	0	0	0.473638	0	0
CM003.Fecal.Cohouse.JaxTac.sTx.MaleB6.to.FemaleB6.JaxB6.DayMinus1.4257	Jax Post-Cohousing		0.0104877	0.115364	0	0	0	0	0	0.00524384	0	0	0	0.00524384	0	0	0	1.40535	0	0.0681699	0	0	0	0	0	0	0	27.6193	0	0	0	0	0.686943	0	0	0.00524384	0	0	0.00524384	0.0891453	0	0	2.88936	0	0.00524384	0	0.141584	0	0
CM003.Fecal.Cohouse.JaxTac.sTx.MaleB6.to.FemaleB6.JaxB6.DayMinus1.4258	Jax Post-Cohousing		0	0.0953107	0	0	0	0	0	0.228746	0	0	0	0	0.0381243	0	0	1.62981	0	0.00953107	0	0	0	0	0	0	0	10.7415	0.0190621	0	0	0	3.70759	0	0	0	0	0	0	0.152497	0	0	4.13648	0	0	0	0.238277	0	0
CM003.Fecal.Cohouse.JaxTac.sTx.MaleB6.to.FemaleB6.JaxB6.DayMinus1.4259	Jax Post-Cohousing		0	0.05998	0.279907	0	0.83972	0	0	0.0266578	0	0	0	0	0.0199933	0.00666444	0	5.75142	0	0	0	0	0	0.00666444	0	0	0	1.36621	0.00666444	0	0	0	1.28624	0	0	0	0	0	0	0.0866378	0	0	4.27191	0	0.00666444	0	0.306564	0	0
CM003.Fecal.Cohouse.JaxTac.sTx.MaleB6.to.FemaleB6.JaxB6.DayMinus1.4260	Jax Post-Cohousing		0	0.021248	0.0354133	0	0.205397	0	0	0.00708266	0	0	0	0	0.021248	0	0	4.61081	0	0	0	0	0	0	0	0	0	13.6129	0.0141653	0	0	0	0.772009	0	0	0	0	0	0	0.276224	0	0	2.25228	0	0	0	0.474538	0	0
CM003.Fecal.Cohouse.JaxTac.sTx.MaleB6.to.FemaleB6.JaxB6.DayMinus1.4261	Jax Post-Cohousing		0	0.148909	0	0	0	0	0	0.0154044	0	0	0	0	0.154044	0	0	2.89602	0	0.0102696	0	0	0	0	0	0	0	16.9756	0	0	0	0	0.749679	0.00513479	0	0	0	0	0	0.1181	0	0	3.46598	0	0	0	0.313222	0	0
Post-Cohousing Jax Average			0.00149824	0.074177	0.0450457	0	0.149302	0	0.00356119	0.0404478	0	0	0	0.00074912	1.16272	0.000952064	0.00356119	3.22055	0	0.0247955	0	0	0	0.00171633	0	0	0	13.0814	0.00569884	0	0	0	1.41219	0.000733541	0	0.00074912	0	0.000764269	0.00074912	0.191071	0	0	3.16084	0	0.00170118	0.000764269	0.308067	0	0
CM003.Fecal.Cohouse.JaxTac.sTx.MaleB6.to.FemaleB6.TacB6.DayMinus1.4262	Tac Post-Cohousing		0	0.0248447	0	0	0.00621118	0	0	0.0993789	0	0	0	0.00621118	0.0186335	0	0	3.37267	0	0.0310559	0	0	0	0.00621118	0.00621118	0	0	8.75776	0	0	0	0	2.8323	0	0	0	0	0	0	0.496894	0	0.00621118	6.8882	0	0.00621118	0	0.0621118	0	0
CM003.Fecal.Cohouse.JaxTac.sTx.MaleB6.to.FemaleB6.TacB6.DayMinus1.4263	Tac Post-Cohousing		0	0.155865	0.0574241	0	0.369155	0	0	0.0246103	0	0	0	0	0.0574241	0	0	2.30517	0	0.0328138	0	0	0.00820345	0	0	0	0	8.40033	0	0	0	0	2.50205	0.0164069	0	0	0	0	0	0.680886	0	0	2.36259	0	0	0	0.295324	0	0
CM003.Fecal.Cohouse.JaxTac.sTx.MaleB6.to.FemaleB6.TacB6.DayMinus1.4264	Tac Post-Cohousing		0	0.370003	0.0066072	0	0.0066072	0	0	0	0	0	0	0	1.38091	0	0	0.416254	0	0.0792864	0	0	0	0.0066072	0	0	0	4.43343	0	0	0	0	3.37628	0	0	0	0	0	0.0066072	0.588041	0	0	5.91345	0	0	0	0.11893	0	0.0066072
CM003.Fecal.Cohouse.JaxTac.sTx.MaleB6.to.FemaleB6.TacB6.DayMinus1.4265	Tac Post-Cohousing		0	0.536033	0	0	0	0	0	0	0	0	0	0	1.44567	0	0.00541448	0.974606	0	0.0649737	0	0	0.00541448	0	0	0	0	3.2162	0	0	0	0	4.5265	0.00541448	0	0	0	0	0	0.508961	0	0	4.67811	0	0	0	0.221994	0	0.00541448
CM003.Fecal.Cohouse.JaxTac.sTx.MaleB6.to.FemaleB6.TacB6.DayMinus1.4266	Tac Post-Cohousing		0.00570288	0.0570288	0	0	0	0	0	0	0	0	0	0	0.045623	0	0	1.1976	0	0.0114058	0	0	0	0	0	0	0	16.8976	0	0	0	0	1.91046	0	0	0	0	0	0	0.153978	0	0	5.19532	0	0.00570288	0	0.142572	0	0
CM003.Fecal.Cohouse.JaxTac.sTx.MaleB6.to.FemaleB6.TacB6.DayMinus1.4267	Tac Post-Cohousing		0	0.144878	0	0	0	0	0	0.0482925	0	0	0	0	2.36633	0	0	0.786478	0	0.0206968	0	0	0	0	0	0	0	8.47879	0	0	0	0	3.09762	0	0	0	0	0	0	0.275957	0	0	4.11866	0	0	0	0.331149	0	0
CM003.Fecal.Cohouse.JaxTac.sTx.MaleB6.to.FemaleB6.TacB6.DayMinus1.4268	Tac Post-Cohousing		0	0.0506907	0	0	0	0	0.00633633	0.0126727	0	0	0	0	0.101381	0	0	0.842732	0	0.0253453	0	0.00633633	0	0.00633633	0	0	0	10.4423	0	0	0	0	2.80066	0	0	0	0	0	0	0.202763	0	0	5.10708	0	0	0	0.234444	0	0.0253453
Post-Cohousing Tac Average			0.000814697	0.191335	0.00914733	0	0.0545676	0	0.00090519	0.0264221	0	0	0	0.000887311	0.773709	0	0.000773497	1.41364	0	0.0379397	0	0.00090519	0.00194542	0.00273639	0.000887311	0	0	8.66092	0	0	0	0	3.00655	0.00311734	0	0	0	0	0.000943886	0.415354	0	0.000887311	4.89477	0	0.00170201	0	0.200932	0	0.00533814
[truncated: 242 more columns]

## Sheet: Pre-C Tac vs Pre-C Jax (1)
Includes only ASVs with at least 1% Relative Abundance in at least 2 samples from Jax Pre-cohousing and/or Tac Pre-cohousing			66	100	122	629	1857	1858	1859	2020	2507	2529	3483	3902	4421	5174	5968	5969	6754	8132	9941	9943	10134	10177	10539	10541	10739	10871	10883	11111	11324	12072	12134	12136	12416	12491
		Domain	Bacteria	Bacteria	Bacteria	Bacteria	Bacteria	Bacteria	Bacteria	Bacteria	Bacteria	Bacteria	Bacteria	Bacteria	Bacteria	Bacteria	Bacteria	Bacteria	Bacteria	Bacteria	Bacteria	Bacteria	Bacteria	Bacteria	Bacteria	Bacteria	Bacteria	Bacteria	Bacteria	Bacteria	Bacteria	Bacteria	Bacteria	Bacteria	Bacteria	Bacteria
		Phylum	Firmicutes	Firmicutes	Bacteroidetes	Firmicutes	Bacteroidetes	Bacteroidetes	Bacteroidetes	Firmicutes	Bacteroidetes	Firmicutes	Bacteroidetes	Firmicutes	Bacteroidetes	Firmicutes	Bacteroidetes	Bacteroidetes	Tenericutes	Bacteroidetes	Firmicutes	Firmicutes	Firmicutes	Firmicutes	Firmicutes	Firmicutes	Bacteroidetes	Bacteroidetes	Bacteroidetes	Firmicutes	Firmicutes	Bacteroidetes	Bacteroidetes	Bacteroidetes	Firmicutes	Verrucomicrobia
		Class	Bacilli	Erysipelotrichia	Bacteroidia	Clostridia	Bacteroidia	Bacteroidia	Bacteroidia	Erysipelotrichia	Bacteroidia	Clostridia	Bacteroidia	Clostridia	Bacteroidia	Clostridia	Bacteroidia	Bacteroidia	Mollicutes	Bacteroidia	Clostridia	Clostridia	Clostridia	Clostridia	Clostridia	Clostridia	Bacteroidia	Bacteroidia	Bacteroidia	Clostridia	Clostridia	Bacteroidia	Bacteroidia	Bacteroidia	Bacilli	Verrucomicrobiae
		Order	Lactobacillales	Erysipelotrichales	Bacteroidales	Clostridiales	Bacteroidales	Bacteroidales	Bacteroidales	Erysipelotrichales	Bacteroidales	Clostridiales	Bacteroidales	Clostridiales	Bacteroidales	Clostridiales	Bacteroidales	Bacteroidales		Bacteroidales	Clostridiales	Clostridiales	Clostridiales	Clostridiales	Clostridiales	Clostridiales	Bacteroidales	Bacteroidales	Bacteroidales	Clostridiales	Clostridiales	Bacteroidales	Bacteroidales	Bacteroidales	Lactobacillales	Verrucomicrobiales
		Family	Lactobacillaceae	Erysipelotrichaceae	Prevotellaceae	Ruminococcaceae				Erysipelotrichaceae	Rikenellaceae	Peptococcaceae		Lachnospiraceae		Lachnospiraceae	Porphyromonadaceae	Rikenellaceae			Ruminococcaceae	Ruminococcaceae	Ruminococcaceae	Ruminococcaceae	Ruminococcaceae	Ruminococcaceae				Lachnospiraceae	Lachnospiraceae				Lactobacillaceae	Verrucomicrobiaceae
		Genus	Lactobacillus	Allobaculum						Turicibacter	Alistipes			Blautia		Blautia	Parabacteroides	Alistipes						Ruminococcus						Blautia	Blautia				Lactobacillus	Akkermansia
		Species
samples	group
CM003.Fecal.Cohouse.JaxTac.sTx.MaleB6.to.FemaleB6.JaxB6.CohouseDay.4254	Jax Pre-Cohousing		2.99098	1.15406	0.00399329	1.3098	11.6045	15.1146	1.03027	0.66688	0	0	0.00399329	0.227618	25.7048	0.399329	0	14.891	4.12108	0	0.567047	0.638927	0	1.4855	2.16436	2.22426	0	3.41426	0	0.0199665	0	0	0.00399329	0	0.0119799	0
CM003.Fecal.Cohouse.JaxTac.sTx.MaleB6.to.FemaleB6.JaxB6.CohouseDay.4256	Jax Pre-Cohousing		0.926912	1.52189	0	0.413353	11.3234	10.7033	0.626292	1.91645	0	0	0	0	27.2249	0.125258	0.00626292	17.2543	1.52815	0	0.075155	0.131521	0	1.10854	2.12313	2.96862	0	6.00614	0.0125258	2.73689	0	0	0	0	0	0
CM003.Fecal.Cohouse.JaxTac.sTx.MaleB6.to.FemaleB6.JaxB6.CohouseDay.4257	Jax Pre-Cohousing		3.88532	12.7035	0	1.82687	11.0531	13.9313	2.37089	4.0397	0	0	0	0	30.351	0.312443	0	6.9399	0.871163	0	0.305091	0.0441095	0	0.775593	0	1.20198	0	4.58739	0.0110274	0.521963	0	0	0	0	0	0
CM003.Fecal.Cohouse.JaxTac.sTx.MaleB6.to.FemaleB6.JaxB6.CohouseDay.4258	Jax Pre-Cohousing		1.77632	6.27467	0	2.63158	10.3865	15.0411	2.6727	1.26645	0	0	0.00822368	0	33.7829	0.222039	0	9.35855	1.94901	0	0.427632	0.0822368	0	1.03618	0	1.43092	0	5.41941	0.0328947	0.929276	0	0	0	0	0	0
CM003.Fecal.Cohouse.JaxTac.sTx.MaleB6.to.FemaleB6.JaxB6.CohouseDay.4259	Jax Pre-Cohousing		1.87311	1.63491	0	1.38047	1.28844	11.4931	7.15678	0.633391	0	0	0.0054136	0.0054136	35.8867	0.19489	0	13.9292	0.622564	0	0.395193	0.238198	0	1.60784	2.21958	3.59463	0	6.27436	0.0216544	1.52122	0	0	0	0	0.0054136	0
CM003.Fecal.Cohouse.JaxTac.sTx.MaleB6.to.FemaleB6.JaxB6.CohouseDay.4260	Jax Pre-Cohousing		2.53517	2.98204	0	3.25192	10.1141	14.1005	1.4335	2.22104	0	0	0	0.314131	32.36	0.0884877	0.00442439	10.2115	2.95549	0	0.0132732	0.0176975	0	0.61499	0.402619	2.58827	0	6.18087	0.00884877	0.0840634	0	0.00442439	0.00442439	0	0	0
CM003.Fecal.Cohouse.JaxTac.sTx.MaleB6.to.FemaleB6.JaxB6.CohouseDay.4261	Jax Pre-Cohousing		0.806889	2.42745	0	1.22389	6.92636	8.93341	0.671277	1.30187	0	0	0.00678058	0	30.1092	2.12232	0.00339029	11.9237	1.94603	0	0.318687	0.176295	0	2.22742	0.545837	3.51573	0.0101709	6.45511	0.0135612	3.91918	0	0.00339029	0	0	0.0135612	0
Pre-Cohousing Jax Average			2.11353	4.09979	0.00057047	1.7197	8.95663	12.7596	2.28024	1.72083	0	0	0.00348731	0.0781661	30.7742	0.494967	0.00201108	12.0726	1.99907	0	0.300297	0.189855	0	1.26515	1.06507	2.50349	0.00145298	5.47679	0.0143589	1.39037	0	0.00111638	0.00120253	0	0.00442209	0
CM003.Fecal.Cohouse.JaxTac.sTx.MaleB6.to.FemaleB6.TacB6.CohouseDay.4262	Tac Pre-Cohousing		1.0901	0	2.59177	0.0556174	0	0	0	0	2.31368	2.78087	2.85873	2.73637	0	0.100111	1.69077	0	0.756396	15.2614	0.111235	0.189099	0.51168	0.0333704	0	0	11.7019	2.85873	2.73637	0	1.04561	17.5306	4.93882	12.4917	0.166852	7.76418
CM003.Fecal.Cohouse.JaxTac.sTx.MaleB6.to.FemaleB6.TacB6.CohouseDay.4263	Tac Pre-Cohousing		2.65856	0	5.33449	0.695048	0.0173762	0	0	0.0347524	1.68549	2.72806	3.02346	3.80539	0	1.28584	1.91138	0	2.62381	20.8862	0.50391	0.677672	0.590791	0.104257	0	0	11.0339	4.10078	4.10078	0	0.13901	10.9644	3.33623	8.77498	1.49435	1.87663
CM003.Fecal.Cohouse.JaxTac.sTx.MaleB6.to.FemaleB6.TacB6.CohouseDay.4264	Tac Pre-Cohousing		1.12642	0	2.75497	0.318925	0	0.0135713	0	0.0135713	2.09676	1.09927	2.78211	0.63785	0	1.84569	4.98066	0	1.05856	11.4881	1.71677	1.7507	0.997489	0.0542851	2.80926	0	15.4373	4.71602	4.69566	0	1.42498	10.002	5.00102	12.7095	0.115356	1.21463
CM003.Fecal.Cohouse.JaxTac.sTx.MaleB6.to.FemaleB6.TacB6.CohouseDay.4265	Tac Pre-Cohousing		1.84748	0.0196541	4.87421	0.314465	0	0	0	0.0589623	1.80818	0.707547	3.32154	1.02201	0	2.16195	5.16903	0	2.6533	13.0307	1.90645	1.29717	1.39544	0.0589623	2.41745	0	14.3475	3.79324	3.28223	0	1.70991	8.51022	3.79324	10.8884	0.314465	1.4544
CM003.Fecal.Cohouse.JaxTac.sTx.MaleB6.to.FemaleB6.TacB6.CohouseDay.4266	Tac Pre-Cohousing		8.52899	0	5.58945	0.123251	0	0.00616257	0.00616257	0.00616257	1.12775	0.616257	1.83028	0.819622	0	0.64707	0.776484	0	0.690208	16.0966	0.523818	0.493005	1.44204	0.141739	0.147902	0	3.49418	3.09977	2.85943	0	0.0246503	6.84045	4.14741	11.1974	11.9554	0.00616257
CM003.Fecal.Cohouse.JaxTac.sTx.MaleB6.to.FemaleB6.TacB6.CohouseDay.4267	Tac Pre-Cohousing		0.553598	0	3.47257	0.113236	0	0.0125818	0	0	1.83694	2.18923	2.22698	0	0	0.251636	2.32763	0.0125818	0.21389	15.3749	0.415199	1.19527	0.629089	0.0125818	0.402617	0	12.6195	2.99446	3.57323	0.0251636	0.691998	12.3427	4.16457	10.6316	0.226472	0.339708
Pre-Cohousing Tac Average			2.63419	0.00327568	4.10291	0.270091	0.00289603	0.00538594	0.00102709	0.0189081	1.81147	1.68687	2.67385	1.50354	0	1.04872	2.80932	0.00209696	1.33269	15.3563	0.862896	0.933818	0.927755	0.0675326	0.962871	0	11.439	3.59383	3.54129	0.00419393	0.839359	11.0317	4.23021	11.1156	2.37881	2.10929
P value (Pre-Cohousing Tac vs Pre-Cohousing Jax Mann-Whitney Test)			0.7984	0.0012	0.0012	0.0023	0.0012	0.0012	0.0012	0.0012	0.0006	0.0006	0.0012	0.0192	0.0012	0.2331	0.0012	0.0012	0.3566	0.0006	0.1014	0.0082	0.0006	0.0012	0.9289	0.0012	0.0012	0.014	0.0012	0.0023	0.0006	0.0012	0.0012	0.0006	0.0012	0.0006
Bonferroni Adjusted P value			>0.9999	0.0408	0.0408	0.0782	0.0408	0.0408	0.0408	0.0408	0.0204	0.0204	0.0408	0.6528	0.0408	>0.9999	0.0408	0.0408	>0.9999	0.0204	>0.9999	0.2788	0.0204	0.0408	>0.9999	0.0408	0.0408	0.476	0.0408	0.0782	0.0204	0.0408	0.0408	0.0204	0.0408	0.0204
Significant?			No	Yes	Yes	No	Yes	Yes	Yes	Yes	Yes	Yes	Yes	No	Yes	No	Yes	Yes	No	Yes	No	No	Yes	Yes	No	Yes	Yes	No	Yes	No	Yes	Yes	Yes	Yes	Yes	Yes

## Sheet: Post-C Tac vs Post-C Jax (2)
Includes only ASVs with at least 1% Relative Abundance in at least 2 samples from Jax Pre-cohousing and/or Tac Pre-cohousing			100	122	1857	1858	1859	2020	2507	2529	3483	4421	5968	5969	8132	10134	10177	10541	10739	10883	11324	12072	12134	12136	12416	12491
Includes only ASVs significant between Jax Pre-Cohousing and Tac Pre-Cohousing by Bonferroni Corrected Mann Whitney		Domain	Bacteria	Bacteria	Bacteria	Bacteria	Bacteria	Bacteria	Bacteria	Bacteria	Bacteria	Bacteria	Bacteria	Bacteria	Bacteria	Bacteria	Bacteria	Bacteria	Bacteria	Bacteria	Bacteria	Bacteria	Bacteria	Bacteria	Bacteria	Bacteria
		Phylum	Firmicutes	Bacteroidetes	Bacteroidetes	Bacteroidetes	Bacteroidetes	Firmicutes	Bacteroidetes	Firmicutes	Bacteroidetes	Bacteroidetes	Bacteroidetes	Bacteroidetes	Bacteroidetes	Firmicutes	Firmicutes	Firmicutes	Bacteroidetes	Bacteroidetes	Firmicutes	Bacteroidetes	Bacteroidetes	Bacteroidetes	Firmicutes	Verrucomicrobia
		Class	Erysipelotrichia	Bacteroidia	Bacteroidia	Bacteroidia	Bacteroidia	Erysipelotrichia	Bacteroidia	Clostridia	Bacteroidia	Bacteroidia	Bacteroidia	Bacteroidia	Bacteroidia	Clostridia	Clostridia	Clostridia	Bacteroidia	Bacteroidia	Clostridia	Bacteroidia	Bacteroidia	Bacteroidia	Bacilli	Verrucomicrobiae
		Order	Erysipelotrichales	Bacteroidales	Bacteroidales	Bacteroidales	Bacteroidales	Erysipelotrichales	Bacteroidales	Clostridiales	Bacteroidales	Bacteroidales	Bacteroidales	Bacteroidales	Bacteroidales	Clostridiales	Clostridiales	Clostridiales	Bacteroidales	Bacteroidales	Clostridiales	Bacteroidales	Bacteroidales	Bacteroidales	Lactobacillales	Verrucomicrobiales
		Family	Erysipelotrichaceae	Prevotellaceae				Erysipelotrichaceae	Rikenellaceae	Peptococcaceae			Porphyromonadaceae	Rikenellaceae		Ruminococcaceae	Ruminococcaceae	Ruminococcaceae			Lachnospiraceae				Lactobacillaceae	Verrucomicrobiaceae
		Genus	Allobaculum					Turicibacter	Alistipes				Parabacteroides	Alistipes			Ruminococcus				Blautia				Lactobacillus	Akkermansia
		Species
samples	group
CM003.Fecal.Cohouse.JaxTac.sTx.MaleB6.to.FemaleB6.JaxB6.DayMinus1.4254	Jax Post-Cohousing		15.9319	0.850631	0	0.0267494	0	0.711534	0.620586	1.05393	2.03831	0.0106998	0.374492	0.422641	3.60047	0.45474	0.0374492	0.0267494	4.92189	0.385192	0.160496	1.34817	2.3379	5.78857	0.92018	0.0213995
CM003.Fecal.Cohouse.JaxTac.sTx.MaleB6.to.FemaleB6.JaxB6.DayMinus1.4256	Jax Post-Cohousing		5.3222	1.83223	0	0	0	0.0498567	1.24642	1.69513	2.61747	0	1.19656	1.23395	5.18509	0.112177	0.074785	0	5.89555	0.29914	0.0498567	1.58295	1.69513	3.83896	1.23395	0.274212
CM003.Fecal.Cohouse.JaxTac.sTx.MaleB6.to.FemaleB6.JaxB6.DayMinus1.4257	Jax Post-Cohousing		27.6193	0.686943	0.00524384	0	0	0.807551	1.20608	2.26534	0.781332	0.0104877	0.660724	0.492921	4.41531	0.409019	0	0.419507	3.62349	3.24069	0.0262192	14.8401	1.23755	3.71788	0.199266	0.466702
CM003.Fecal.Cohouse.JaxTac.sTx.MaleB6.to.FemaleB6.JaxB6.DayMinus1.4258	Jax Post-Cohousing		10.7415	3.70759	0	0.0857796	0	1.02936	1.75372	1.94434	1.36294	0.00953107	1.8109	1.86809	3.95539	0.0953107	0.0667175	0	6.66222	1.06748	0	8.56843	2.61151	6.77659	0.819672	0.0953107
CM003.Fecal.Cohouse.JaxTac.sTx.MaleB6.to.FemaleB6.JaxB6.DayMinus1.4259	Jax Post-Cohousing		1.36621	1.28624	0	0.0266578	0	4.47184	1.09963	0	2.57248	2.75908	0.879707	2.32589	3.68544	0.0866378	1.13296	0	7.27091	6.93102	0	11.0497	2.94568	7.26425	0.379873	0.393202
CM003.Fecal.Cohouse.JaxTac.sTx.MaleB6.to.FemaleB6.JaxB6.DayMinus1.4260	Jax Post-Cohousing		13.6129	0.772009	0.021248	0.0354133	0	3.37134	1.14031	0.276224	2.75515	0.495786	0.495786	1.35279	8.48502	0.0283306	0.00708266	0	11.4597	1.39528	0	14.4274	1.79191	4.87995	0.984489	0.545364
CM003.Fecal.Cohouse.JaxTac.sTx.MaleB6.to.FemaleB6.JaxB6.DayMinus1.4261	Jax Post-Cohousing		16.9756	0.749679	0	0.0667522	0	1.15019	0.595635	1.6534	2.46983	0.0616175	0.569961	1.00642	6.05392	0.359435	0.1181	0	3.543	2.02824	0.462131	10.0899	2.89089	7.71759	0.328626	0.133504
Post-Cohousing Jax Average			13.0814	1.41219	0.00378454	0.0344789	0	1.65595	1.09463	1.26977	2.08536	0.478172	0.855448	1.24324	5.05438	0.220807	0.205299	0.0637509	6.19669	2.19244	0.0998148	8.84378	2.2158	5.71197	0.695151	0.275671
CM003.Fecal.Cohouse.JaxTac.sTx.MaleB6.to.FemaleB6.TacB6.DayMinus1.4262	Tac Post-Cohousing		8.75776	2.8323	0.0186335	0.15528	0.00621118	0.0559006	1.47826	0.838509	0.627329	0.0931677	1.31677	2.09938	5.43478	0.900621	0.142857	0	12.2981	0.378882	0.00621118	8.46584	1.99379	5.57143	2.49689	0.26087
CM003.Fecal.Cohouse.JaxTac.sTx.MaleB6.to.FemaleB6.TacB6.DayMinus1.4263	Tac Post-Cohousing		8.40033	2.50205	0	0.147662	0	1.83757	0.566038	1.14848	1.96883	0.97621	1.11567	0.147662	8.59721	0.812141	0.00820345	0	12.8876	2.73995	0.664479	13.3388	2.35439	7.16981	1.68171	7.00574
CM003.Fecal.Cohouse.JaxTac.sTx.MaleB6.to.FemaleB6.TacB6.DayMinus1.4264	Tac Post-Cohousing		4.43343	3.37628	0	0.066072	0	0.0462504	2.7552	1.63198	1.38091	0.0462504	2.78824	4.36075	5.09415	0.370003	0.0396432	0	7.73043	1.49323	0.0726792	4.45325	1.36108	3.52164	2.8477	2.87413
CM003.Fecal.Cohouse.JaxTac.sTx.MaleB6.to.FemaleB6.TacB6.DayMinus1.4265	Tac Post-Cohousing		3.2162	4.5265	0	0.0487303	0	0.0812172	2.18745	1.44025	1.55396	0.0162434	3.55731	3.71433	6.28621	0.530619	0.00541448	0	7.06589	1.40235	0.146191	3.17288	1.35362	3.37863	2.58812	2.65851
CM003.Fecal.Cohouse.JaxTac.sTx.MaleB6.to.FemaleB6.TacB6.DayMinus1.4266	Tac Post-Cohousing		16.8976	1.91046	0	0.00570288	0	1.71657	1.7907	1.56259	1.22042	0.165384	1.34588	1.00371	2.50356	0.136869	0.0114058	0	8.39464	4.06615	0.0684346	12.6091	2.64043	6.11919	1.76789	0.524665
CM003.Fecal.Cohouse.JaxTac.sTx.MaleB6.to.FemaleB6.TacB6.DayMinus1.4267	Tac Post-Cohousing		8.47879	3.09762	0.0137979	0.0413936	0	0.165574	1.85581	1.9041	1.98689	0	1.35219	0.724388	7.35426	0.565712	0.0344947	0	8.28562	0.19317	0.269058	2.71818	1.71093	3.8841	5.1466	0.0482925
CM003.Fecal.Cohouse.JaxTac.sTx.MaleB6.to.FemaleB6.TacB6.DayMinus1.4268	Tac Post-Cohousing		10.4423	2.80066	0	0.0823723	0	2.51552	1.40033	1.43835	1.40667	0.133063	1.29261	0.468889	5.22747	0.69066	0.0823723	0	11.0442	2.36345	0.019009	14.2821	2.3191	5.50627	0.538588	0.25979
Post-Cohousing Tac Average			8.66092	3.00655	0.00463306	0.0781732	0.000887311	0.916944	1.71911	1.42347	1.44928	0.204331	1.8241	1.78844	5.78538	0.572375	0.0463416	0	9.67236	1.80531	0.178009	8.4343	1.96191	5.02158	2.43822	1.94743
P value (Post-Cohousing Tac vs Post-Cohousing Jax Mann-Whitney Test)			0.2564	0.0175	>0.9999	0.1218	>0.9999	0.4458	0.053	0.7791	0.0973	0.5594	0.0175	0.9656	0.3129	0.0111	0.6894	0.4615	0.0175	0.9656	0.2564	0.8718	0.5221	0.3759	0.007	0.2564
Bonferroni Adjusted P value			>0.9999	0.42	>0.9999	>0.9999	>0.9999	>0.9999	>0.9999	>0.9999	>0.9999	>0.9999	0.42	>0.9999	>0.9999	0.2664	>0.9999	>0.9999	0.42	>0.9999	>0.9999	>0.9999	>0.9999	>0.9999	0.168	>0.9999
Significant?			No	No	No	No	No	No	No	No	No	No	No	No	No	No	No	No	No	No	No	No	No	No	No	No

## Sheet: Pre-C Tac vs Post-C Tac (3)
Includes only ASVs with at least 1% Relative Abundance in at least 2 samples from Jax Pre-cohousing and/or Tac Pre-cohousing			100	122	1857	1858	1859	2020	2507	2529	3483	4421	5968	5969	8132	10134	10177	10541	10739	10883	11324	12072	12134	12136	12416	12491
Includes only ASVs significant between Jax Pre-Cohousing and Tac Pre-Cohousing by Bonferroni Corrected Mann Whitney		Domain	Bacteria	Bacteria	Bacteria	Bacteria	Bacteria	Bacteria	Bacteria	Bacteria	Bacteria	Bacteria	Bacteria	Bacteria	Bacteria	Bacteria	Bacteria	Bacteria	Bacteria	Bacteria	Bacteria	Bacteria	Bacteria	Bacteria	Bacteria	Bacteria
Includes only ASVs NOT significant between Jax Post-Cohousing and Tac Post-Cohousing by Bonferroni Corrected Mann Whitney		Phylum	Firmicutes	Bacteroidetes	Bacteroidetes	Bacteroidetes	Bacteroidetes	Firmicutes	Bacteroidetes	Firmicutes	Bacteroidetes	Bacteroidetes	Bacteroidetes	Bacteroidetes	Bacteroidetes	Firmicutes	Firmicutes	Firmicutes	Bacteroidetes	Bacteroidetes	Firmicutes	Bacteroidetes	Bacteroidetes	Bacteroidetes	Firmicutes	Verrucomicrobia
		Class	Erysipelotrichia	Bacteroidia	Bacteroidia	Bacteroidia	Bacteroidia	Erysipelotrichia	Bacteroidia	Clostridia	Bacteroidia	Bacteroidia	Bacteroidia	Bacteroidia	Bacteroidia	Clostridia	Clostridia	Clostridia	Bacteroidia	Bacteroidia	Clostridia	Bacteroidia	Bacteroidia	Bacteroidia	Bacilli	Verrucomicrobiae
		Order	Erysipelotrichales	Bacteroidales	Bacteroidales	Bacteroidales	Bacteroidales	Erysipelotrichales	Bacteroidales	Clostridiales	Bacteroidales	Bacteroidales	Bacteroidales	Bacteroidales	Bacteroidales	Clostridiales	Clostridiales	Clostridiales	Bacteroidales	Bacteroidales	Clostridiales	Bacteroidales	Bacteroidales	Bacteroidales	Lactobacillales	Verrucomicrobiales
		Family	Erysipelotrichaceae	Prevotellaceae				Erysipelotrichaceae	Rikenellaceae	Peptococcaceae			Porphyromonadaceae	Rikenellaceae		Ruminococcaceae	Ruminococcaceae	Ruminococcaceae			Lachnospiraceae				Lactobacillaceae	Verrucomicrobiaceae
		Genus	Allobaculum					Turicibacter	Alistipes				Parabacteroides	Alistipes			Ruminococcus				Blautia				Lactobacillus	Akkermansia
		Species
samples	group
CM003.Fecal.Cohouse.JaxTac.sTx.MaleB6.to.FemaleB6.TacB6.CohouseDay.4262	Tac Pre-Cohousing		0	2.59177	0	0	0	0	2.31368	2.78087	2.85873	0	1.69077	0	15.2614	0.51168	0.0333704	0	11.7019	2.73637	1.04561	17.5306	4.93882	12.4917	0.166852	7.76418
CM003.Fecal.Cohouse.JaxTac.sTx.MaleB6.to.FemaleB6.TacB6.CohouseDay.4263	Tac Pre-Cohousing		0	5.33449	0.0173762	0	0	0.0347524	1.68549	2.72806	3.02346	0	1.91138	0	20.8862	0.590791	0.104257	0	11.0339	4.10078	0.13901	10.9644	3.33623	8.77498	1.49435	1.87663
CM003.Fecal.Cohouse.JaxTac.sTx.MaleB6.to.FemaleB6.TacB6.CohouseDay.4264	Tac Pre-Cohousing		0	2.75497	0	0.0135713	0	0.0135713	2.09676	1.09927	2.78211	0	4.98066	0	11.4881	0.997489	0.0542851	0	15.4373	4.69566	1.42498	10.002	5.00102	12.7095	0.115356	1.21463
CM003.Fecal.Cohouse.JaxTac.sTx.MaleB6.to.FemaleB6.TacB6.CohouseDay.4265	Tac Pre-Cohousing		0.0196541	4.87421	0	0	0	0.0589623	1.80818	0.707547	3.32154	0	5.16903	0	13.0307	1.39544	0.0589623	0	14.3475	3.28223	1.70991	8.51022	3.79324	10.8884	0.314465	1.4544
CM003.Fecal.Cohouse.JaxTac.sTx.MaleB6.to.FemaleB6.TacB6.CohouseDay.4266	Tac Pre-Cohousing		0	5.58945	0	0.00616257	0.00616257	0.00616257	1.12775	0.616257	1.83028	0	0.776484	0	16.0966	1.44204	0.141739	0	3.49418	2.85943	0.0246503	6.84045	4.14741	11.1974	11.9554	0.00616257
CM003.Fecal.Cohouse.JaxTac.sTx.MaleB6.to.FemaleB6.TacB6.CohouseDay.4267	Tac Pre-Cohousing		0	3.47257	0	0.0125818	0	0	1.83694	2.18923	2.22698	0	2.32763	0.0125818	15.3749	0.629089	0.0125818	0	12.6195	3.57323	0.691998	12.3427	4.16457	10.6316	0.226472	0.339708
Pre-Cohousing Tac Average			0.00327568	4.10291	0.00289603	0.00538594	0.00102709	0.0189081	1.81147	1.68687	2.67385	0	2.80932	0.00209696	15.3563	0.927755	0.0675326	0	11.439	3.54129	0.839359	11.0317	4.23021	11.1156	2.37881	2.10929
CM003.Fecal.Cohouse.JaxTac.sTx.MaleB6.to.FemaleB6.TacB6.DayMinus1.4262	Tac Post-Cohousing		8.75776	2.8323	0.0186335	0.15528	0.00621118	0.0559006	1.47826	0.838509	0.627329	0.0931677	1.31677	2.09938	5.43478	0.900621	0.142857	0	12.2981	0.378882	0.00621118	8.46584	1.99379	5.57143	2.49689	0.26087
CM003.Fecal.Cohouse.JaxTac.sTx.MaleB6.to.FemaleB6.TacB6.DayMinus1.4263	Tac Post-Cohousing		8.40033	2.50205	0	0.147662	0	1.83757	0.566038	1.14848	1.96883	0.97621	1.11567	0.147662	8.59721	0.812141	0.00820345	0	12.8876	2.73995	0.664479	13.3388	2.35439	7.16981	1.68171	7.00574
CM003.Fecal.Cohouse.JaxTac.sTx.MaleB6.to.FemaleB6.TacB6.DayMinus1.4264	Tac Post-Cohousing		4.43343	3.37628	0	0.066072	0	0.0462504	2.7552	1.63198	1.38091	0.0462504	2.78824	4.36075	5.09415	0.370003	0.0396432	0	7.73043	1.49323	0.0726792	4.45325	1.36108	3.52164	2.8477	2.87413
CM003.Fecal.Cohouse.JaxTac.sTx.MaleB6.to.FemaleB6.TacB6.DayMinus1.4265	Tac Post-Cohousing		3.2162	4.5265	0	0.0487303	0	0.0812172	2.18745	1.44025	1.55396	0.0162434	3.55731	3.71433	6.28621	0.530619	0.00541448	0	7.06589	1.40235	0.146191	3.17288	1.35362	3.37863	2.58812	2.65851
CM003.Fecal.Cohouse.JaxTac.sTx.MaleB6.to.FemaleB6.TacB6.DayMinus1.4266	Tac Post-Cohousing		16.8976	1.91046	0	0.00570288	0	1.71657	1.7907	1.56259	1.22042	0.165384	1.34588	1.00371	2.50356	0.136869	0.0114058	0	8.39464	4.06615	0.0684346	12.6091	2.64043	6.11919	1.76789	0.524665
CM003.Fecal.Cohouse.JaxTac.sTx.MaleB6.to.FemaleB6.TacB6.DayMinus1.4267	Tac Post-Cohousing		8.47879	3.09762	0.0137979	0.0413936	0	0.165574	1.85581	1.9041	1.98689	0	1.35219	0.724388	7.35426	0.565712	0.0344947	0	8.28562	0.19317	0.269058	2.71818	1.71093	3.8841	5.1466	0.0482925
CM003.Fecal.Cohouse.JaxTac.sTx.MaleB6.to.FemaleB6.TacB6.DayMinus1.4268	Tac Post-Cohousing		10.4423	2.80066	0	0.0823723	0	2.51552	1.40033	1.43835	1.40667	0.133063	1.29261	0.468889	5.22747	0.69066	0.0823723	0	11.0442	2.36345	0.019009	14.2821	2.3191	5.50627	0.538588	0.25979
Post-Cohousing Tac Average			8.66092	3.00655	0.00463306	0.0781732	0.000887311	0.916944	1.71911	1.42347	1.44928	0.204331	1.8241	1.78844	5.78538	0.572375	0.0463416	0	9.67236	1.80531	0.178009	8.4343	1.96191	5.02158	2.43822	1.94743
P value (Post-Cohousing Tac vs Post-Cohousing Jax Mann-Whitney Test)			0.0012	0.1807	0.8531	0.0082	>0.9999	0.0047	0.8135	0.9172	0.0047	0.0047	0.2925	0.0012	0.0012	0.1807	0.3625	>0.9999	0.2925	0.0221	0.0734	0.5245	0.0012	0.0012	0.0734	0.9172
Bonferroni Adjusted P value			0.0288	>0.9999	>0.9999	0.1968	>0.9999	0.1128	>0.9999	>0.9999	0.1128	0.1128	>0.9999	0.0288	0.0288	>0.9999	>0.9999	>0.9999	>0.9999	0.5304	>0.9999	>0.9999	0.0288	0.0288	>0.9999	>0.9999
Significant?			Yes	No	No	No	No	No	No	No	No	No	No	Yes	Yes	No	No	No	No	No	No	No	Yes	Yes	No	No
