# Supplementary material for: Gut microbes contribute to variation in solid organ transplant outcomes in mice
Source: Microbiome. 2018 May 25;6:96. doi: 10.1186/s40168-018-0474-8 (PMC5968713; doi:10.1186/s40168-018-0474-8)
Supplement: Supplementary file 7 — Fecal microbiota ASVs in Jax and Tac mice before and after FMT. Tables providing percent relative abundance of all ASVs and their assigned taxonomy in Jax and Tac fecal samples before FMT and after self-FMT or cross-vendor-FMT with results of statistical analysis. Some ASVs listed were not detected in these samples but were detected in other samples from this study. (XLSX 79 kb) [file 40168_2018_474_MOESM7_ESM.xlsx]

## Sheet: Unfiltered Pre and Post FTX
					7	10	11	13	15	17	26	31	34	38	39	44	45	48	50	66	67	68	70	79	84	87	91	93	94	100	101	106	117	121	122	124	125	128	132	135	137	140	141	143	144	147	150	151	153
				Domain	Bacteria	Bacteria	Bacteria	Bacteria	Bacteria	Bacteria	Bacteria	Bacteria	Bacteria	Bacteria	Bacteria	Bacteria	Bacteria	Bacteria	Bacteria	Bacteria	Bacteria	Bacteria	Bacteria	Bacteria	Bacteria	Bacteria	Bacteria	Bacteria	Bacteria	Bacteria	Bacteria	Bacteria	Bacteria	Bacteria	Bacteria	Bacteria	Bacteria	Bacteria	Bacteria	Bacteria	Bacteria	Bacteria	Bacteria	Bacteria	Bacteria	Bacteria	Bacteria	Bacteria	Bacteria
				Phylum	Bacteroidetes	Firmicutes	Firmicutes	Bacteroidetes	Firmicutes	Firmicutes	Bacteroidetes	Firmicutes	Firmicutes	Bacteroidetes	Firmicutes	Bacteroidetes	Firmicutes	Bacteroidetes	Proteobacteria	Firmicutes	Bacteroidetes	Firmicutes	Bacteroidetes	Bacteroidetes	Firmicutes	Bacteroidetes	Firmicutes	Firmicutes	Bacteroidetes	Firmicutes	Bacteroidetes	Tenericutes	Proteobacteria	Tenericutes	Bacteroidetes	Verrucomicrobia	Bacteroidetes	Tenericutes	Firmicutes	Firmicutes	Firmicutes	Firmicutes	Proteobacteria	Bacteroidetes	Bacteroidetes	Firmicutes	Firmicutes	Firmicutes	Bacteroidetes
				Class	Bacteroidia	Clostridia	Clostridia	Bacteroidia	Clostridia	Clostridia	Bacteroidia	Clostridia	Clostridia	Bacteroidia	Erysipelotrichia	Bacteroidia	Clostridia	Bacteroidia	Alphaproteobacteria	Bacilli	Bacteroidia	Clostridia	Bacteroidia	Bacteroidia	Erysipelotrichia	Bacteroidia	Clostridia	Clostridia	Bacteroidia	Erysipelotrichia	Bacteroidia	Mollicutes	Deltaproteobacteria	Mollicutes	Bacteroidia	Verrucomicrobiae	Bacteroidia	Mollicutes	Bacilli	Erysipelotrichia	Clostridia	Erysipelotrichia	Alphaproteobacteria	Bacteroidia	Bacteroidia	Bacilli	Negativicutes	Clostridia	Bacteroidia
				Order	Bacteroidales	Clostridiales	Clostridiales	Bacteroidales	Clostridiales	Clostridiales	Bacteroidales	Clostridiales	Clostridiales	Bacteroidales	Erysipelotrichales	Bacteroidales	Clostridiales	Bacteroidales	Rickettsiales	Lactobacillales	Bacteroidales	Clostridiales	Bacteroidales	Bacteroidales	Erysipelotrichales	Bacteroidales	Clostridiales	Clostridiales	Bacteroidales	Erysipelotrichales	Bacteroidales		Desulfovibrionales		Bacteroidales	Verrucomicrobiales	Bacteroidales	Anaeroplasmatales	Bacillales	Erysipelotrichales	Clostridiales	Erysipelotrichales	Rhodospirillales	Bacteroidales	Bacteroidales	Lactobacillales	Selenomonadales	Clostridiales	Bacteroidales
				Family		Defluviitaleaceae	Peptostreptococcaceae	Prevotellaceae	Peptostreptococcaceae	Lachnospiraceae		Ruminococcaceae	Ruminococcaceae		Erysipelotrichaceae		Clostridiaceae_1			Lactobacillaceae		Ruminococcaceae	Porphyromonadaceae	Porphyromonadaceae	Erysipelotrichaceae		Ruminococcaceae	Lachnospiraceae		Erysipelotrichaceae			Desulfovibrionaceae		Prevotellaceae	Verrucomicrobiaceae		Anaeroplasmataceae	Staphylococcaceae	Erysipelotrichaceae	Ruminococcaceae	Erysipelotrichaceae	Rhodospirillaceae		Rikenellaceae	Carnobacteriaceae	Veillonellaceae	Christensenellaceae
				Genus				Alloprevotella					Ruminococcus				Clostridium_sensu_stricto_1			Lactobacillus		Anaerotruncus	Odoribacter	Parabacteroides	Allobaculum			Roseburia		Allobaculum			Bilophila			Akkermansia		Anaeroplasma	Staphylococcus	Allobaculum			Thalassospira		Alistipes	Atopostipes	Veillonella
				Species																																			aureus
samples	Mouse	Treatment	Mouse #
CM007.Fecal.FTX.JaxB6.to.TacB6.DayMinus7.sTx.MaleB6.to.FemaleB6.1	Tac	Pre-FMT	1		0	0	0.00992359	0	0	0	0	0	0	0	0	0	0	0	0	0.00992359	0	0	0	0	0	0	0	0	0.00992359	0	0	0	0	0	0	21.1075	0	0	0.00992359	0	0	0.545797	0	0	0	0	0	0	0.00992359
CM007.Fecal.FTX.JaxB6.to.TacB6.DayMinus7.sTx.MaleB6.to.FemaleB6.3	Tac	Pre-FMT	3		0	0	0	0	0.00657289	0	0	0	0	0	0	0	0.00657289	0	0	0	0	0	0	0	0	0	0	0	0	0	0.00657289	0	0	0	0	20.0013	0	0	0.0131458	0	0	0.716445	0	0	0	0	0	0	0
CM007.Fecal.FTX.JaxB6.to.TacB6.DayMinus7.sTx.MaleB6.to.FemaleB6.4	Tac	Pre-FMT	4		0	0	0	0	0.0307953	0	0	0	0	0	0	0	0.0153976	0	0	0	0	0	0	0	0	0	0	0.338748	0	0	0	0	0	0	0	23.5045	0	0	0	0	0	0.723689	0	0	0	0	0	0	0
CM007.Fecal.FTX.JaxB6.to.TacB6.DayMinus7.sTx.MaleB6.to.FemaleB6.5	Tac	Pre-FMT	5		0	0	0	0	0.00706215	0	0	0	0	0	0	0	0.0211864	0	0	0	0	0	0	0	0	0.00706215	0	0.0776836	0	0	0	0	0	0	0	28.6229	0	0	0	0	0	0.508475	0	0	0	0	0	0	0
CM007.Fecal.FTX.TacB6.to.JaxB6.DayMinus7.sTx.MaleB6.to.FemaleB6.1	Jax	Pre-FMT	1		0	0.0211752	0.190577	0	0.804659	0	0	0.0423504	0	0.0105876	0	0	1.07994	0	0.0211752	5.51615	0	0.116464	0	0	0	0	0	0	0	18.1789	0	0	0	0	0	0	0	0	0	0	0	0.296453	0	0	0	0	0	0	0
CM007.Fecal.FTX.TacB6.to.JaxB6.DayMinus7.sTx.MaleB6.to.FemaleB6.2	Jax	Pre-FMT	2		0	0.07503	0.015006	0	0	0	0	0.135054	0	0	0	0	0.015006	0	0	4.21669	0	0.030012	0	0	0	0	0	0	0	20.5432	0	0	0	0	0	0	0	0	0	0	0	0.360144	0	0	0	0	0	0	0
CM007.Fecal.FTX.TacB6.to.JaxB6.DayMinus7.sTx.MaleB6.to.FemaleB6.3	Jax	Pre-FMT	3		0	0.0766374	0.00589518	0	0.0176856	0	0	0.0530567	0	0	0	0	0.0412663	0	0	3.81418	0	0.0176856	0	0	0	0	0	0	0	8.57749	0	0	0	0	0	0	0	0	0	0	0	0.400872	0	0	0	0	0	0	0.00589518
CM007.Fecal.FTX.TacB6.to.JaxB6.DayMinus7.sTx.MaleB6.to.FemaleB6.4	Jax	Pre-FMT	4		0	0.0545554	0.070922	0	0.343699	0	0	0.0381888	0	0	0	0	0.109111	0	0	7.47409	0	0.0327332	0	0.00545554	0	0	0	0	0	18.3306	0	0	0	0	0	0.00545554	0	0	0	0	0	0.780142	0	0	0	0	0	0	0
CM007.Fecal.FTX.TacB6.to.JaxB6.DayMinus7.sTx.MaleB6.to.FemaleB6.5	Jax	Pre-FMT	5		0	0.273195	0.0682986	0	0.298357	0	0	0.204896	0	0	0	0	0.043136	0	0.010784	1.8836	0	0.140192	0	0	0	0.00359467	0	0	0	3.42572	0.0179733	0	0	0	0	0	0	0	0	0	0	0.614688	0	0	0	0	0	0	0
CM007.Fecal.FTX.TacB6.to.TacB6.sTx.MaleB6.to.FemaleB6.Day0.1	Tac	Post-Tac FMT + 1 Day	1		0	0	0	0	0	0	4.20223	0	0	0	0	0	4.59619	0	0	0	0	0	0	0	0	0	0	0	0	0.13132	3.08601	0	0	0	0	0.393959	0	0	0	0	0	0.26264	0	0	0	0	0	0	0
CM007.Fecal.FTX.TacB6.to.TacB6.sTx.MaleB6.to.FemaleB6.Day0.2	Tac	Post-Tac FMT + 1 Day	2		0	0	0	0.0165153	0	0	0.809249	0	0	0	0	0	7.96036	0	0	0	0	0	0	0	0.0165153	0	0	0	0	0.809249	0.990917	0	0	0	0	0.0330306	0	0	0	0	0	0.0495458	0	0	0	0	0	0	0
CM007.Fecal.FTX.TacB6.to.TacB6.sTx.MaleB6.to.FemaleB6.Day0.4	Tac	Post-Tac FMT + 1 Day	4		0	0	0	0	0	0	0	0	0	0	0	0	0	0	0	0	0	0	0	0	0	0	0	0	0	0.0222916	3.61123	0	0	0	0	0.178333	0	0	0	0	0	0.0668747	0	0	0	0	0	0	0
CM007.Fecal.FTX.TacB6.to.TacB6.sTx.MaleB6.to.FemaleB6.Day0.5	Tac	Post-Tac FMT + 1 Day	5		0	0	0	0	0.00683247	0	0.485105	0	0	0	0	0	2.37087	0	0	0	0.00683247	0	0	0	0.0136649	0	0	0	0	0.915551	1.01121	0	0	0	0	0.00683247	0	0	0	0	0	0.0614922	0	0	0	0	0	0	0
CM007.Fecal.FTX.TacB6.to.JaxB6.sTx.MaleB6.to.FemaleB6.Day0.1	Jax	Post-Tac FMT + 1 Day	1		0	0.0949668	0	0	0	0	6.44191	0.0158278	0	0	0	0	0.949668	0	0	5.09655	0	0.0633112	0	0	0	0	0	0	0	1.39285	9.65495	0	0	0	0	0	0	0	0	0	0	0	0	0	0	0	0	0	0
CM007.Fecal.FTX.TacB6.to.JaxB6.sTx.MaleB6.to.FemaleB6.Day0.2	Jax	Post-Tac FMT + 1 Day	2		0	0.00809815	0	0	0	0	6.81459	0.00404908	0	0	0	0	0	0	0	1.89092	0.0121472	0.0121472	0	0	0	0.00404908	0	0	0	11.6289	8.49091	0	0	0	0	0	0	0	0	0	0	0.0404907	0	0	0.00404908	0	0	0	0.00809815
CM007.Fecal.FTX.TacB6.to.JaxB6.sTx.MaleB6.to.FemaleB6.Day0.3	Jax	Post-Tac FMT + 1 Day	3		0	0	0	0	0	0	5.15572	0	0	0	0	0	0.0233291	0	0	1.99463	0	0.0233291	0	0	0	0	0	0	0	9.34329	9.30829	0	0	0	0	0	0	0	0	0	0	0.0583226	0	0	0	0	0	0	0
CM007.Fecal.FTX.TacB6.to.JaxB6.sTx.MaleB6.to.FemaleB6.Day0.5	Jax	Post-Tac FMT + 1 Day	5		0	0.0929133	0	0	0	0	5.41431	0	0	0	0	0	0.0422333	0	0	2.33972	0.00844666	0	0	0	0.00844666	0	0	0	0	8.10879	7.77093	0	0	0	0	0	0	0	0	0	0	0.00844666	0	0	0	0	0	0	0
CM007.Fecal.FTX.TacB6.to.TacB6.sTx.MaleB6.to.FemaleB6.Day14.1	Tac	Post-Tac FMT + 15 Days	1		0	0	0	0	0.00377401	0	3.39661	0	0	0	0	0	0	0	0	0.0679322	0	0	0	0.00377401	0.00754802	0.00377401	0	0.101898	0.00754802	0.00754802	6.2007	0	0	0	0	0	0	0	0	0	0	0.177379	0	0	0	0	0	0	0.362305
CM007.Fecal.FTX.TacB6.to.TacB6.sTx.MaleB6.to.FemaleB6.Day14.2	Tac	Post-Tac FMT + 15 Days	2		0	0	0.00915416	0	0	0	5.56573	0	0	0	0	0	0	0	0	1.19004	0	0.0640791	0	0	0	0	0	0.0457708	0.0183083	0	9.8041	0	0	0	0	0	0	0	0	0	0	0.201391	0	0	0	0	0	0	0.622483
CM007.Fecal.FTX.TacB6.to.TacB6.sTx.MaleB6.to.FemaleB6.Day14.3	Tac	Post-Tac FMT + 15 Days	3		0	0	0	0	0	0	4.71626	0	0	0	0	0	0	0	0	0.166155	0	0	0	0	0.0127812	0	0	0.102249	0	0	10.7106	0	0	0	0	0	0	0	0	0	0	0.153374	0	0	0	0	0	0	0.690184
CM007.Fecal.FTX.TacB6.to.TacB6.sTx.MaleB6.to.FemaleB6.Day14.4	Tac	Post-Tac FMT + 15 Days	4		0	0	0	0	0	0	3.96133	0.00326573	0	0	0	0	0	0	0	0.00326573	0	0	0	0	0.00653147	0	0	0	0	0	6.5184	0	0	0	0	0	0	0	0	0	0	0.17635	0	0	0.00326573	0	0	0	0.483328
CM007.Fecal.FTX.TacB6.to.TacB6.sTx.MaleB6.to.FemaleB6.Day14.5	Tac	Post-Tac FMT + 15 Days	5		0	0	0	0	0.00409216	0	3.64202	0	0	0	0	0	0.00409216	0	0	2.32434	0	0.249621	0	0	0.00409216	0	0	0	0	0.0245529	17.4408	0	0	0	0	0	0	0	0	0	0	0.0122765	0	0	0	0	0	0	0.68339
CM007.Fecal.FTX.TacB6.to.JaxB6.sTx.MaleB6.to.FemaleB6.Day14.1	Jax	Post-Tac FMT + 15 Days	1		0	0.0749332	0	0	0	0	5.29094	0	0	0	0	0	0	0	0.00651593	0.237831	0	0.0619013	0	0	0	0	0	0	0	0	10.8164	0	0	0	0	0	0	0	0	0	0	0.0228058	0	0	0.00325797	0	0	0	0
CM007.Fecal.FTX.TacB6.to.JaxB6.sTx.MaleB6.to.FemaleB6.Day14.2	Jax	Post-Tac FMT + 15 Days	2		0.00317813	0.0572064	0	0	0.00317813	0	5.45368	0.0286032	0	0	0	0	0	0	0	3.95678	0	0.00635627	0	0	0.00635627	0	0	0	0	0.619736	8.35214	0	0	0	0	0.00317813	0	0	0	0	0	0.0381376	0	0	0	0	0	0	0
CM007.Fecal.FTX.TacB6.to.JaxB6.sTx.MaleB6.to.FemaleB6.Day14.3	Jax	Post-Tac FMT + 15 Days	3		0	0.0299516	0	0	0	0	6.89316	0.0342305	0	0	0	0	0.00427881	0	0	3.39737	0	0.0427881	0	0.00427881	0	0	0	0	0	0.316632	12.7765	0	0	0	0	0	0	0	0	0	0	0	0	0	0	0	0	0	0
CM007.Fecal.FTX.TacB6.to.JaxB6.sTx.MaleB6.to.FemaleB6.Day14.5	Jax	Post-Tac FMT + 15 Days	5		0	0.0597074	0	0	0	0	4.46811	0	0	0	0	0	0	0	0	8.39885	0	0.736392	0	0	0.00995124	0	0	0	0	10.5782	7.2047	0	0	0	0	0	0	0	0	0	0	0.0696587	0	0	0	0	0	0	0
CM007.Fecal.FTX.JaxB6.to.TacB6.sTx.MaleB6.to.FemaleB6.Day0.1	Tac	Post-Jax FMT + 1 Day	1		0	0	0	0	0	0	0	0	0	0	0	0	0	0	0	0.275316	0	0.507614	0	0	0	0	0	0	0	0	5.62677	0	0	0	0	8.73269	0	0	0	0	0	0.645272	0	0	0	0	0	0	0.361352
CM007.Fecal.FTX.JaxB6.to.TacB6.sTx.MaleB6.to.FemaleB6.Day0.2	Tac	Post-Jax FMT + 1 Day	2		0	0	0	0	0	0	0	0	0	0	0	0	0	0	0	1.28349	0	0.189508	0	0	0	0	0	0	0	0	4.71186	0	0	0	0	10.1731	0	0	0	0	0	0.34456	0	0	0	0	0	0	0.38763
CM007.Fecal.FTX.JaxB6.to.TacB6.sTx.MaleB6.to.FemaleB6.Day0.3	Tac	Post-Jax FMT + 1 Day	3		0	0	0.00718288	0	0	0	0	0	0	0	0	0	0	0	0	1.63051	0	0.481253	0	0	0.00718288	0	0	0	0	0	7.13978	0	0	0	0	12.491	0	0	0	0	0	0.294498	0	0	0	0	0	0	0.215486
CM007.Fecal.FTX.JaxB6.to.TacB6.sTx.MaleB6.to.FemaleB6.Day0.4	Tac	Post-Jax FMT + 1 Day	4		0	0.0439593	0	0	0	0	0.0146531	0	0	0	0	0	0.00732654	0	0	1.12829	0	0	0	0.00732654	0.00732654	0	0	0	0	4.60107	1.48729	0	0	0	0	0.19049	0	0	0	0	0	0	0	0	0	0	0	0	1.02572
CM007.Fecal.FTX.JaxB6.to.TacB6.sTx.MaleB6.to.FemaleB6.Day0.5	Tac	Post-Jax FMT + 1 Day	5		0	0.0387998	0	0	0	0	0	0.0193999	0	0	0	0	0.0387998	0	0	6.13037	0	0.0193999	0	0	0	0.00646663	0	0	0	12.0538	4.78531	0	0	0	0	6.50543	0	0	0	0	0	0.336265	0	0	0	0	0	0	1.22219
CM007.Fecal.FTX.JaxB6.to.JaxB6.sTx.MaleB6.to.FemaleB6.Day0.1	Jax	Post-Jax FMT + 1 Day	1		0.00157334	0.00944005	0.00157334	0	0.00314668	0	0.00314668	0	0	0	0	0	0.00157334	0	0.00786671	2.83673	0.00629337	0.0314668	0	0	0.00629337	0.00314668	0	0	0	0.953445	2.57871	0	0	0	0.00629337	0.00629337	0	0	0.0314668	0	0	0.143174	0	0	0.00157334	0	0	0	0.522349
CM007.Fecal.FTX.JaxB6.to.JaxB6.sTx.MaleB6.to.FemaleB6.Day0.2	Jax	Post-Jax FMT + 1 Day	2		0	0.00701459	0	0	0.0280584	0	0	0	0	0	0	0	0.747054	0	0.0035073	16.3019	0	0	0	0	0	0	0	0	0	22.5028	0.38931	0	0.0035073	0	0	0.00701459	0	0	0	0	0	0	0	0	0	0	0	0	0.189394
CM007.Fecal.FTX.JaxB6.to.JaxB6.sTx.MaleB6.to.FemaleB6.Day0.3	Jax	Post-Jax FMT + 1 Day	3		0	0	0	0	0	0	0	0	0	0	0	0	0	0	0	26.9845	0	0	0	0	0.0261986	0	0	0	0	41.3021	0.615667	0	0	0	0	0	0	0	0	0	0	0.314383	0	0	0	0	0	0	0.288184
CM007.Fecal.FTX.JaxB6.to.JaxB6.sTx.MaleB6.to.FemaleB6.Day0.4	Jax	Post-Jax FMT + 1 Day	4		0	0	0.00358654	0	0	0	0	0.00717309	0	0	0	0	0	0	0	16.8711	0	0	0	0	0	0	0	0	0	25.2815	1.83631	0	0	0	0	0.00717309	0	0	0	0	0	0.0502116	0	0	0	0	0	0	1.74306
CM007.Fecal.FTX.JaxB6.to.JaxB6.sTx.MaleB6.to.FemaleB6.Day0.5	Jax	Post-Jax FMT + 1 Day	5		0	0	0.4063	0	1.16881	0	0	0	0	0	0	0	0	0	0	0.0556576	0	0	0	0	0	0	0	0	0	0.18367	0.0834864	0	0	0	0	0	0	0	0.0723549	0	0	0.0111315	0	0	0	0	0	0	0.0834864
CM007.Fecal.FTX.JaxB6.to.TacB6.sTx.MaleB6.to.FemaleB6.Day14.1	Tac	Post-Jax FMT + 15 Days	1		0	0	0	0	0	0	0	0	0	0	0	0	0	0	0	0	0	1.64722	0	0	0	0	0	0	0	0	3.81606	0	0	0	0	19.6294	0	0	0	0	0	0.892244	0	0	0	0	0	0	0.809883
CM007.Fecal.FTX.JaxB6.to.TacB6.sTx.MaleB6.to.FemaleB6.Day14.2	Tac	Post-Jax FMT + 15 Days	2		0	0	0.00438982	0	0	0	0	0	0	0	0	0	0	0	0	0.00438982	0	0.390694	0	0	0.0175593	0	0	0	0	0	8.93327	0	0	0	0.00438982	2.56365	0	0	0.00438982	0	0	0.175593	0	0	0	0	0	0	0.553117
CM007.Fecal.FTX.JaxB6.to.TacB6.sTx.MaleB6.to.FemaleB6.Day14.3	Tac	Post-Jax FMT + 15 Days	3		0	0.0333741	0	0	0	0	0	0	0	0	0	0	0	0	0.0222494	0	0	0.0333741	0	0	0	0	0	0	0	0	9.71187	0	0	0	0	8.23228	0	0	0	0	0	0.834353	0	0	0	0	0	0	0.789854
CM007.Fecal.FTX.JaxB6.to.TacB6.sTx.MaleB6.to.FemaleB6.Day14.4	Tac	Post-Jax FMT + 15 Days	4		0	0.0685518	0	0	0	0	0	0	0	0	0	0	0	0	0	0.00571265	0	0.0571265	0	0	0	0	0	0	0	0.00571265	10.2656	0	0	0	0.00571265	0.0285633	0	0	0	0	0	0.0114253	0	0	0	0	0	0	1.07969
CM007.Fecal.FTX.JaxB6.to.TacB6.sTx.MaleB6.to.FemaleB6.Day14.5	Tac	Post-Jax FMT + 15 Days	5		0	0	0	0	0	0	0	0	0	0	0	0	0	0	0.0094304	0	0	0.330064	0	0	0	0	0	0	0	0	4.88495	0	0	0	0	15.4753	0	0	0	0	0	0.726141	0	0	0	0	0	0	0.603546
CM007.Fecal.FTX.JaxB6.to.JaxB6.sTx.MaleB6.to.FemaleB6.Day14.1	Jax	Post-Jax FMT + 15 Days	1		0	0.00887443	0.0532466	0	0.189321	0	0	0	0	0	0	0	0	0	0	4.13252	0	0	0	0	6.04348	0	0	0	0.00295814	6.11152	7.55805	0	0	0	0	0	0	0	0	0	0	0.0384558	0	0	0	0	0	0	1.15663
CM007.Fecal.FTX.JaxB6.to.JaxB6.sTx.MaleB6.to.FemaleB6.Day14.2	Jax	Post-Jax FMT + 15 Days	2		0	0.0102838	0	0	0	0	0	0.0308515	0	0	0	0	0	0	0	22.0177	0	0	0	0	0.0205677	0	0	0	0	21.8737	4.1958	0	0	0	0	0	0	0	0	0	0	0.061703	0	0	0	0	0	0	1.20321
CM007.Fecal.FTX.JaxB6.to.JaxB6.sTx.MaleB6.to.FemaleB6.Day14.3	Jax	Post-Jax FMT + 15 Days	3		0	0.0332437	0.00302215	0	0	0	0.00302215	0.0120886	0	0	0	0	0	0	0	26.6433	0	0	0	0	0.0120886	0.00906646	0	0	0	0.039288	6.21657	0	0	0	0	0	0.00302215	0	0	0	0	0.0876424	0	0	0	0	0	0	1.13028
CM007.Fecal.FTX.JaxB6.to.JaxB6.sTx.MaleB6.to.FemaleB6.Day14.4	Jax	Post-Jax FMT + 15 Days	4		0	0.00976976	0	0	0	0	0	0.0618751	0	0	0	0	0.00651317	0	0.00651317	3.49432	0	0.00325659	0	0.00325659	0.0130263	0	0	0	0	18.7645	5.21705	0	0	0	0	0	0	0	0.00325659	0	0	0	0	0	0	0	0	0	0.726219
[truncated: 244 more columns]

## Sheet: Statistical Tests
Includes only ASVs with at least 1% Relative Abundance in at least 2 samples from Jax Pre-cohousing and/or Tac Pre-cohousing					100	5969
Includes only ASVs significant between Jax Pre-Cohousing and Tac Pre-Cohousing by Bonferroni Corrected Mann Whitney				Domain	Bacteria	Bacteria
Includes only ASVs NOT significant between Jax Post-Cohousing and Tac Post-Cohousing by Bonferroni Corrected Mann Whitney				Phylum	Firmicutes	Bacteroidetes
Includes only ASVs significant between Tac Pre-Cohousing and Tac Post-Cohousing by Bonferroni Corrected Mann Whitney				Class	Erysipelotrichia	Bacteroidia
Excludes ASVs 8132, 12134 and 12136				Order	Erysipelotrichales	Bacteroidales
				Family	Erysipelotrichaceae	Rikenellaceae
				Genus	Allobaculum	Alistipes
				Species
samples	FMT Recipient Mouse	Treatment	Mouse #
Pre-FMT Tac vs Pre-FMT Jax
CM007.Fecal.FTX.JaxB6.to.TacB6.DayMinus7.sTx.MaleB6.to.FemaleB6.1	Tac	Pre-FMT	1		0	0
CM007.Fecal.FTX.JaxB6.to.TacB6.DayMinus7.sTx.MaleB6.to.FemaleB6.3	Tac	Pre-FMT	3		0	0
CM007.Fecal.FTX.JaxB6.to.TacB6.DayMinus7.sTx.MaleB6.to.FemaleB6.4	Tac	Pre-FMT	4		0	0
CM007.Fecal.FTX.JaxB6.to.TacB6.DayMinus7.sTx.MaleB6.to.FemaleB6.5	Tac	Pre-FMT	5		0	0
CM007.Fecal.FTX.TacB6.to.JaxB6.DayMinus7.sTx.MaleB6.to.FemaleB6.1	Jax	Pre-FMT	1		18.1789	2.77395
CM007.Fecal.FTX.TacB6.to.JaxB6.DayMinus7.sTx.MaleB6.to.FemaleB6.2	Jax	Pre-FMT	2		20.5432	1.30552
CM007.Fecal.FTX.TacB6.to.JaxB6.DayMinus7.sTx.MaleB6.to.FemaleB6.3	Jax	Pre-FMT	3		8.57749	4.30938
CM007.Fecal.FTX.TacB6.to.JaxB6.DayMinus7.sTx.MaleB6.to.FemaleB6.4	Jax	Pre-FMT	4		18.3306	1.74577
CM007.Fecal.FTX.TacB6.to.JaxB6.DayMinus7.sTx.MaleB6.to.FemaleB6.5	Jax	Pre-FMT	5		3.42572	5.67957
P value (Mann-Whitney Test)					0.0159	0.0159
Bonferroni Adjusted P value					0.0318	0.0318
Tac Post-Tac FMT + 1 Day vs Jax Post-Tac FMT + 1 Day
CM007.Fecal.FTX.TacB6.to.TacB6.sTx.MaleB6.to.FemaleB6.Day0.1	Tac	Post-Tac FMT + 1 Day	1		0.13132	0
CM007.Fecal.FTX.TacB6.to.TacB6.sTx.MaleB6.to.FemaleB6.Day0.2	Tac	Post-Tac FMT + 1 Day	2		0.809249	0
CM007.Fecal.FTX.TacB6.to.TacB6.sTx.MaleB6.to.FemaleB6.Day0.4	Tac	Post-Tac FMT + 1 Day	4		0.0222916	0
CM007.Fecal.FTX.TacB6.to.TacB6.sTx.MaleB6.to.FemaleB6.Day0.5	Tac	Post-Tac FMT + 1 Day	5		0.915551	0
CM007.Fecal.FTX.TacB6.to.JaxB6.sTx.MaleB6.to.FemaleB6.Day0.1	Jax	Post-Tac FMT + 1 Day	1		1.39285	2.97563
CM007.Fecal.FTX.TacB6.to.JaxB6.sTx.MaleB6.to.FemaleB6.Day0.2	Jax	Post-Tac FMT + 1 Day	2		11.6289	0.992023
CM007.Fecal.FTX.TacB6.to.JaxB6.sTx.MaleB6.to.FemaleB6.Day0.3	Jax	Post-Tac FMT + 1 Day	3		9.34329	2.1696
CM007.Fecal.FTX.TacB6.to.JaxB6.sTx.MaleB6.to.FemaleB6.Day0.5	Jax	Post-Tac FMT + 1 Day	5		8.10879	2.4073
P value (Mann-Whitney Test)					0.0286	0.0286
Bonferroni Adjusted P value					0.0572	0.0572
Tac Post-Tac FMT + 15 Days vs Jax Post-Tac FMT + 15 Days
CM007.Fecal.FTX.TacB6.to.TacB6.sTx.MaleB6.to.FemaleB6.Day14.1	Tac	Post-Tac FMT + 15 Days	1		0.00754802	0
CM007.Fecal.FTX.TacB6.to.TacB6.sTx.MaleB6.to.FemaleB6.Day14.2	Tac	Post-Tac FMT + 15 Days	2		0	0
CM007.Fecal.FTX.TacB6.to.TacB6.sTx.MaleB6.to.FemaleB6.Day14.3	Tac	Post-Tac FMT + 15 Days	3		0	0
CM007.Fecal.FTX.TacB6.to.TacB6.sTx.MaleB6.to.FemaleB6.Day14.4	Tac	Post-Tac FMT + 15 Days	4		0	0
CM007.Fecal.FTX.TacB6.to.TacB6.sTx.MaleB6.to.FemaleB6.Day14.5	Tac	Post-Tac FMT + 15 Days	5		0.0245529	0
CM007.Fecal.FTX.TacB6.to.JaxB6.sTx.MaleB6.to.FemaleB6.Day14.1	Jax	Post-Tac FMT + 15 Days	1		0	2.95823
CM007.Fecal.FTX.TacB6.to.JaxB6.sTx.MaleB6.to.FemaleB6.Day14.2	Jax	Post-Tac FMT + 15 Days	2		0.619736	0.76593
CM007.Fecal.FTX.TacB6.to.JaxB6.sTx.MaleB6.to.FemaleB6.Day14.3	Jax	Post-Tac FMT + 15 Days	3		0.316632	1.5147
CM007.Fecal.FTX.TacB6.to.JaxB6.sTx.MaleB6.to.FemaleB6.Day14.5	Jax	Post-Tac FMT + 15 Days	5		10.5782	4.0004
P value (Mann-Whitney Test)					0.1349	0.0079
Bonferroni Adjusted P value					0.2698	0.0158
Tac Post-Jax FMT + 1 Day vs Jax Post-Jax FMT + 1 Day
CM007.Fecal.FTX.JaxB6.to.TacB6.sTx.MaleB6.to.FemaleB6.Day0.1	Tac	Post-Jax FMT + 1 Day	1		0	0.490407
CM007.Fecal.FTX.JaxB6.to.TacB6.sTx.MaleB6.to.FemaleB6.Day0.2	Tac	Post-Jax FMT + 1 Day	2		0	0.370402
CM007.Fecal.FTX.JaxB6.to.TacB6.sTx.MaleB6.to.FemaleB6.Day0.3	Tac	Post-Jax FMT + 1 Day	3		0	0.639276
CM007.Fecal.FTX.JaxB6.to.TacB6.sTx.MaleB6.to.FemaleB6.Day0.4	Tac	Post-Jax FMT + 1 Day	4		4.60107	1.81698
CM007.Fecal.FTX.JaxB6.to.TacB6.sTx.MaleB6.to.FemaleB6.Day0.5	Tac	Post-Jax FMT + 1 Day	5		12.0538	1.19633
CM007.Fecal.FTX.JaxB6.to.JaxB6.sTx.MaleB6.to.FemaleB6.Day0.1	Jax	Post-Jax FMT + 1 Day	1		0.953445	1.00851
CM007.Fecal.FTX.JaxB6.to.JaxB6.sTx.MaleB6.to.FemaleB6.Day0.2	Jax	Post-Jax FMT + 1 Day	2		22.5028	2.3534
CM007.Fecal.FTX.JaxB6.to.JaxB6.sTx.MaleB6.to.FemaleB6.Day0.3	Jax	Post-Jax FMT + 1 Day	3		41.3021	1.7815
CM007.Fecal.FTX.JaxB6.to.JaxB6.sTx.MaleB6.to.FemaleB6.Day0.4	Jax	Post-Jax FMT + 1 Day	4		25.2815	0.627645
CM007.Fecal.FTX.JaxB6.to.JaxB6.sTx.MaleB6.to.FemaleB6.Day0.5	Jax	Post-Jax FMT + 1 Day	5		0.18367	0.361774
P value (Mann-Whitney Test)					0.0952	0.8016
Bonferroni Adjusted P value					0.1904	>0.9999
Tac Post-Jax FMT + 15 Days vs Jax Post-Jax FMT + 15 Days
CM007.Fecal.FTX.JaxB6.to.TacB6.sTx.MaleB6.to.FemaleB6.Day14.1	Tac	Post-Jax FMT + 15 Days	1		0	0.0549073
CM007.Fecal.FTX.JaxB6.to.TacB6.sTx.MaleB6.to.FemaleB6.Day14.2	Tac	Post-Jax FMT + 15 Days	2		0	1.35645
CM007.Fecal.FTX.JaxB6.to.TacB6.sTx.MaleB6.to.FemaleB6.Day14.3	Tac	Post-Jax FMT + 15 Days	3		0	0.634108
CM007.Fecal.FTX.JaxB6.to.TacB6.sTx.MaleB6.to.FemaleB6.Day14.4	Tac	Post-Jax FMT + 15 Days	4		0.00571265	1.51385
CM007.Fecal.FTX.JaxB6.to.TacB6.sTx.MaleB6.to.FemaleB6.Day14.5	Tac	Post-Jax FMT + 15 Days	5		0	0.207469
CM007.Fecal.FTX.JaxB6.to.JaxB6.sTx.MaleB6.to.FemaleB6.Day14.1	Jax	Post-Jax FMT + 15 Days	1		6.11152	0.677415
CM007.Fecal.FTX.JaxB6.to.JaxB6.sTx.MaleB6.to.FemaleB6.Day14.2	Jax	Post-Jax FMT + 15 Days	2		21.8737	0.431921
CM007.Fecal.FTX.JaxB6.to.JaxB6.sTx.MaleB6.to.FemaleB6.Day14.3	Jax	Post-Jax FMT + 15 Days	3		0.039288	1.27233
CM007.Fecal.FTX.JaxB6.to.JaxB6.sTx.MaleB6.to.FemaleB6.Day14.4	Jax	Post-Jax FMT + 15 Days	4		18.7645	1.75204
P value (Mann-Whitney Test)					0.0159	0.5556
Bonferroni Adjusted P value					0.0318	>0.9999
Tac Pre-FMT vs Tac Post-Jax FMT + 1 Day
CM007.Fecal.FTX.JaxB6.to.TacB6.DayMinus7.sTx.MaleB6.to.FemaleB6.1	Tac	Pre-FMT	1		0	0
CM007.Fecal.FTX.JaxB6.to.TacB6.DayMinus7.sTx.MaleB6.to.FemaleB6.3	Tac	Pre-FMT	3		0	0
CM007.Fecal.FTX.JaxB6.to.TacB6.DayMinus7.sTx.MaleB6.to.FemaleB6.4	Tac	Pre-FMT	4		0	0
CM007.Fecal.FTX.JaxB6.to.TacB6.DayMinus7.sTx.MaleB6.to.FemaleB6.5	Tac	Pre-FMT	5		0	0
CM007.Fecal.FTX.JaxB6.to.TacB6.sTx.MaleB6.to.FemaleB6.Day0.1	Tac	Post-Jax FMT + 1 Day	1		0	0.490407
CM007.Fecal.FTX.JaxB6.to.TacB6.sTx.MaleB6.to.FemaleB6.Day0.2	Tac	Post-Jax FMT + 1 Day	2		0	0.370402
CM007.Fecal.FTX.JaxB6.to.TacB6.sTx.MaleB6.to.FemaleB6.Day0.3	Tac	Post-Jax FMT + 1 Day	3		0	0.639276
CM007.Fecal.FTX.JaxB6.to.TacB6.sTx.MaleB6.to.FemaleB6.Day0.4	Tac	Post-Jax FMT + 1 Day	4		4.60107	1.81698
CM007.Fecal.FTX.JaxB6.to.TacB6.sTx.MaleB6.to.FemaleB6.Day0.5	Tac	Post-Jax FMT + 1 Day	5		12.0538	1.19633
P value (Mann-Whitney Test)					0.0159	0.0159
Bonferroni Adjusted P value					0.0318	0.0318
