# Supplementary material for: Gut microbes contribute to variation in solid organ transplant outcomes in mice
Source: Microbiome. 2018 May 25;6:96. doi: 10.1186/s40168-018-0474-8 (PMC5968713; doi:10.1186/s40168-018-0474-8)
Supplement: Supplementary file 8 — Fecal microbiota ASVs in outlier Tac cohort where Jax FMT did not improve graft survival. Table providing percent relative abundance of all ASVs and their assigned taxonomy and results of statistical analysis in Tac mice following Jax or Tac FMT in a cohort where Jax FMT did not prolong graft survival. Some ASVs listed were not detected in these samples but were detected in other samples from this study. (XLSX 27 kb) [file 40168_2018_474_MOESM8_ESM.xlsx]

## Sheet: Unfiltered Post-FTX
					7	10	11	13	15	17	26	31	34	38	39	44	45	48	50	66	67	68	70	79	84	87	91	93	94	100	101	106	117	121	122	124	125	128	132	135	137	140	141	143	144	147	150	151	153
				Domain	Bacteria	Bacteria	Bacteria	Bacteria	Bacteria	Bacteria	Bacteria	Bacteria	Bacteria	Bacteria	Bacteria	Bacteria	Bacteria	Bacteria	Bacteria	Bacteria	Bacteria	Bacteria	Bacteria	Bacteria	Bacteria	Bacteria	Bacteria	Bacteria	Bacteria	Bacteria	Bacteria	Bacteria	Bacteria	Bacteria	Bacteria	Bacteria	Bacteria	Bacteria	Bacteria	Bacteria	Bacteria	Bacteria	Bacteria	Bacteria	Bacteria	Bacteria	Bacteria	Bacteria	Bacteria
				Phylum	Bacteroidetes	Firmicutes	Firmicutes	Bacteroidetes	Firmicutes	Firmicutes	Bacteroidetes	Firmicutes	Firmicutes	Bacteroidetes	Firmicutes	Bacteroidetes	Firmicutes	Bacteroidetes	Proteobacteria	Firmicutes	Bacteroidetes	Firmicutes	Bacteroidetes	Bacteroidetes	Firmicutes	Bacteroidetes	Firmicutes	Firmicutes	Bacteroidetes	Firmicutes	Bacteroidetes	Tenericutes	Proteobacteria	Tenericutes	Bacteroidetes	Verrucomicrobia	Bacteroidetes	Tenericutes	Firmicutes	Firmicutes	Firmicutes	Firmicutes	Proteobacteria	Bacteroidetes	Bacteroidetes	Firmicutes	Firmicutes	Firmicutes	Bacteroidetes
				Class	Bacteroidia	Clostridia	Clostridia	Bacteroidia	Clostridia	Clostridia	Bacteroidia	Clostridia	Clostridia	Bacteroidia	Erysipelotrichia	Bacteroidia	Clostridia	Bacteroidia	Alphaproteobacteria	Bacilli	Bacteroidia	Clostridia	Bacteroidia	Bacteroidia	Erysipelotrichia	Bacteroidia	Clostridia	Clostridia	Bacteroidia	Erysipelotrichia	Bacteroidia	Mollicutes	Deltaproteobacteria	Mollicutes	Bacteroidia	Verrucomicrobiae	Bacteroidia	Mollicutes	Bacilli	Erysipelotrichia	Clostridia	Erysipelotrichia	Alphaproteobacteria	Bacteroidia	Bacteroidia	Bacilli	Negativicutes	Clostridia	Bacteroidia
				Order	Bacteroidales	Clostridiales	Clostridiales	Bacteroidales	Clostridiales	Clostridiales	Bacteroidales	Clostridiales	Clostridiales	Bacteroidales	Erysipelotrichales	Bacteroidales	Clostridiales	Bacteroidales	Rickettsiales	Lactobacillales	Bacteroidales	Clostridiales	Bacteroidales	Bacteroidales	Erysipelotrichales	Bacteroidales	Clostridiales	Clostridiales	Bacteroidales	Erysipelotrichales	Bacteroidales		Desulfovibrionales		Bacteroidales	Verrucomicrobiales	Bacteroidales	Anaeroplasmatales	Bacillales	Erysipelotrichales	Clostridiales	Erysipelotrichales	Rhodospirillales	Bacteroidales	Bacteroidales	Lactobacillales	Selenomonadales	Clostridiales	Bacteroidales
				Family		Defluviitaleaceae	Peptostreptococcaceae	Prevotellaceae	Peptostreptococcaceae	Lachnospiraceae		Ruminococcaceae	Ruminococcaceae		Erysipelotrichaceae		Clostridiaceae_1			Lactobacillaceae		Ruminococcaceae	Porphyromonadaceae	Porphyromonadaceae	Erysipelotrichaceae		Ruminococcaceae	Lachnospiraceae		Erysipelotrichaceae			Desulfovibrionaceae		Prevotellaceae	Verrucomicrobiaceae		Anaeroplasmataceae	Staphylococcaceae	Erysipelotrichaceae	Ruminococcaceae	Erysipelotrichaceae	Rhodospirillaceae		Rikenellaceae	Carnobacteriaceae	Veillonellaceae	Christensenellaceae
				Genus				Alloprevotella					Ruminococcus				Clostridium_sensu_stricto_1			Lactobacillus		Anaerotruncus	Odoribacter	Parabacteroides	Allobaculum			Roseburia		Allobaculum			Bilophila			Akkermansia		Anaeroplasma	Staphylococcus	Allobaculum			Thalassospira		Alistipes	Atopostipes	Veillonella
				Species																																			aureus
samples	FMT Recipient Mouse	Treatment	Mouse #
CM015.Fecal.JaxB6.Day0.1	Tac	Post-Fast Jax FMT + 1 Day	1		0	0.178773	0.207	0	0.225819	0	0	0.263455	0	0	0	0	2.22055	0	0.0282273	7.29206	0	0.0282273	0	0	0	0	0	0	0.00940911	0	0	0	0	0	0	2.484	0	0	0	0	0	0.517501	0	0	0	0	0	0	0.00940911
CM015.Fecal.JaxB6.Day0.3	Tac	Post-Fast Jax FMT + 1 Day	3		0	0.142269	0.209659	0.00748783	0.269562	0	0.00748783	0.0823662	0	0	0	0	0.816174	0	0	12.924	0	0	0	0	0.00748783	0	0	0	0	0.0224635	0.00748783	0	0	0	0	0.531636	0	0	0	0	0	0.262074	0	0	0	0	0	0	0
CM015.Fecal.JaxB6.Day0.5	Tac	Post-Fast Jax FMT + 1 Day	5		0	0.134237	0.21478	0	0.093966	0	0	1.0739	0	0	0	0	2.95322	0	0	4.26874	0	0.0335593	0	0	0.00671186	0	0	0	0	0	0.00671186	0	0	0	0	2.91966	0	0	0	0	0	0.698033	0	0	0	0	0	0	0.00671186
CM015.Fecal.TacB6.Day0.1	Tac	Post-Tac FMT + 1 Day	1		0	0	0.677101	0	0.643801	0	0	0	0	0	0	0	1.2654	0	0	0.0111	0	0	0	0	0	0	0	0	0	0	0	0	0	0	0	2.1423	0	0	0	0	0	0.721501	0	0	0	0	0	0	0
CM015.Fecal.TacB6.Day0.3	Tac	Post-Tac FMT + 1 Day	3		0	0	0.191164	0	0.138063	0	0	0	0	0	0	0	0.764656	0	0	0	0	0	0	0	0.0106202	0	0	0	0	0	0	0	0	0	0	0.934579	0	0	0	0	0	0.276126	0	0	0	0	0	0	0
CM015.Fecal.TacB6.Day0.4	Tac	Post-Tac FMT + 1 Day	4		0	0	0.932381	0	0.836528	0	0	0	0	0.00871384	0	0	2.23074	0	0	0	0	0	0	0	0	0	0	0	0	0	0	0	0	0	0	8.41757	0	0	0	0	0	0.836528	0	0	0	0	0	0	0
CM015.Fecal.TacB6.Day0.5	Tac	Post-Tac FMT + 1 Day	5		0.0070932	0	0.567456	0	0.475245	0	0.0070932	0.0070932	0	0	0	0	1.7733	0	0.0070932	0	0	0	0	0	0.0070932	0	0	0	0	0	0	0	0	0	0	0.673854	0	0	0	0	0	0.70932	0	0	0	0	0	0	0
[truncated: 244 more columns]

## Sheet: Statistical Tests
Includes only ASVs with at least 1% Relative Abundance in at least 2 samples from Jax Pre-cohousing and/or Tac Pre-cohousing					100	5969
Includes only ASVs significant between Jax Pre-Cohousing and Tac Pre-Cohousing by Bonferroni Corrected Mann Whitney				Domain	Bacteria	Bacteria
Includes only ASVs NOT significant between Jax Post-Cohousing and Tac Post-Cohousing by Bonferroni Corrected Mann Whitney				Phylum	Firmicutes	Bacteroidetes
Includes only ASVs significant between Tac Pre-Cohousing and Tac Post-Cohousing by Bonferroni Corrected Mann Whitney				Class	Erysipelotrichia	Bacteroidia
Excludes ASVs 8132, 12134 and 12136				Order	Erysipelotrichales	Bacteroidales
				Family	Erysipelotrichaceae	Rikenellaceae
				Genus	Allobaculum	Alistipes
				Species
samples	FMT Recipient Mouse	Treatment	Mouse #
Tac Post-Fast Jax FMT + 1 Day vs Tac Post-Tac FMT + 1 Day
CM015.Fecal.JaxB6.Day0.1	Tac	Post-Fast Jax FMT + 1 Day	1		0	0
CM015.Fecal.JaxB6.Day0.3	Tac	Post-Fast Jax FMT + 1 Day	3		0.0224635	0
CM015.Fecal.JaxB6.Day0.5	Tac	Post-Fast Jax FMT + 1 Day	5		0	0
CM015.Fecal.TacB6.Day0.1	Tac	Post-Tac FMT + 1 Day	1		0	0
CM015.Fecal.TacB6.Day0.3	Tac	Post-Tac FMT + 1 Day	3		0	0.0106202
CM015.Fecal.TacB6.Day0.4	Tac	Post-Tac FMT + 1 Day	4		0	0
CM015.Fecal.TacB6.Day0.5	Tac	Post-Tac FMT + 1 Day	5		0	0
P value (Mann-Whitney Test)					0.4286	>0.9999
Bonferroni Adjusted P value					0.8572	>0.9999
