# Supplementary material for: Gut microbes contribute to variation in solid organ transplant outcomes in mice
Source: Microbiome. 2018 May 25;6:96. doi: 10.1186/s40168-018-0474-8 (PMC5968713; doi:10.1186/s40168-018-0474-8)
Supplement: Supplementary file 9 — Fecal microbiota ASVs in male skin transplant donors. Table providing percent relative abundance of all ASVs and their assigned taxonomy in all male skin transplant donors used in this study. Some ASVs listed were not detected in these samples but were detected in other samples from this study. (XLSX 33 kb) [file 40168_2018_474_MOESM9_ESM.xlsx]

## Sheet: Percent Relative Abundance
				7	10	11	13	15	17	26	31	34	38	39	44	45	48	50	66	67	68	70	79	84	87	91	93	94	100	101	106	117	121	122	124	125	128	132	135	137	140	141	143	144	147	150	151	153	156
			Domain	Bacteria	Bacteria	Bacteria	Bacteria	Bacteria	Bacteria	Bacteria	Bacteria	Bacteria	Bacteria	Bacteria	Bacteria	Bacteria	Bacteria	Bacteria	Bacteria	Bacteria	Bacteria	Bacteria	Bacteria	Bacteria	Bacteria	Bacteria	Bacteria	Bacteria	Bacteria	Bacteria	Bacteria	Bacteria	Bacteria	Bacteria	Bacteria	Bacteria	Bacteria	Bacteria	Bacteria	Bacteria	Bacteria	Bacteria	Bacteria	Bacteria	Bacteria	Bacteria	Bacteria	Bacteria	Bacteria
			Phylum	Bacteroidetes	Firmicutes	Firmicutes	Bacteroidetes	Firmicutes	Firmicutes	Bacteroidetes	Firmicutes	Firmicutes	Bacteroidetes	Firmicutes	Bacteroidetes	Firmicutes	Bacteroidetes	Proteobacteria	Firmicutes	Bacteroidetes	Firmicutes	Bacteroidetes	Bacteroidetes	Firmicutes	Bacteroidetes	Firmicutes	Firmicutes	Bacteroidetes	Firmicutes	Bacteroidetes	Tenericutes	Proteobacteria	Tenericutes	Bacteroidetes	Verrucomicrobia	Bacteroidetes	Tenericutes	Firmicutes	Firmicutes	Firmicutes	Firmicutes	Proteobacteria	Bacteroidetes	Bacteroidetes	Firmicutes	Firmicutes	Firmicutes	Bacteroidetes	Firmicutes
			Class	Bacteroidia	Clostridia	Clostridia	Bacteroidia	Clostridia	Clostridia	Bacteroidia	Clostridia	Clostridia	Bacteroidia	Erysipelotrichia	Bacteroidia	Clostridia	Bacteroidia	Alphaproteobacteria	Bacilli	Bacteroidia	Clostridia	Bacteroidia	Bacteroidia	Erysipelotrichia	Bacteroidia	Clostridia	Clostridia	Bacteroidia	Erysipelotrichia	Bacteroidia	Mollicutes	Deltaproteobacteria	Mollicutes	Bacteroidia	Verrucomicrobiae	Bacteroidia	Mollicutes	Bacilli	Erysipelotrichia	Clostridia	Erysipelotrichia	Alphaproteobacteria	Bacteroidia	Bacteroidia	Bacilli	Negativicutes	Clostridia	Bacteroidia	Clostridia
			Order	Bacteroidales	Clostridiales	Clostridiales	Bacteroidales	Clostridiales	Clostridiales	Bacteroidales	Clostridiales	Clostridiales	Bacteroidales	Erysipelotrichales	Bacteroidales	Clostridiales	Bacteroidales	Rickettsiales	Lactobacillales	Bacteroidales	Clostridiales	Bacteroidales	Bacteroidales	Erysipelotrichales	Bacteroidales	Clostridiales	Clostridiales	Bacteroidales	Erysipelotrichales	Bacteroidales		Desulfovibrionales		Bacteroidales	Verrucomicrobiales	Bacteroidales	Anaeroplasmatales	Bacillales	Erysipelotrichales	Clostridiales	Erysipelotrichales	Rhodospirillales	Bacteroidales	Bacteroidales	Lactobacillales	Selenomonadales	Clostridiales	Bacteroidales	Clostridiales
			Family		Defluviitaleaceae	Peptostreptococcaceae	Prevotellaceae	Peptostreptococcaceae	Lachnospiraceae		Ruminococcaceae	Ruminococcaceae		Erysipelotrichaceae		Clostridiaceae_1			Lactobacillaceae		Ruminococcaceae	Porphyromonadaceae	Porphyromonadaceae	Erysipelotrichaceae		Ruminococcaceae	Lachnospiraceae		Erysipelotrichaceae			Desulfovibrionaceae		Prevotellaceae	Verrucomicrobiaceae		Anaeroplasmataceae	Staphylococcaceae	Erysipelotrichaceae	Ruminococcaceae	Erysipelotrichaceae	Rhodospirillaceae		Rikenellaceae	Carnobacteriaceae	Veillonellaceae	Christensenellaceae		Ruminococcaceae
			Genus				Alloprevotella					Ruminococcus				Clostridium_sensu_stricto_1			Lactobacillus		Anaerotruncus	Odoribacter	Parabacteroides	Allobaculum			Roseburia		Allobaculum			Bilophila			Akkermansia		Anaeroplasma	Staphylococcus	Allobaculum			Thalassospira		Alistipes	Atopostipes	Veillonella
			Species																																			aureus
samples	Mouse	Treatment
CM003.Fecal.Cohouse.JaxTac.sTx.MaleB6.to.FemaleB6.TacB6.CohouseDay.Male	Tac	Pre-Cohousing		0	0	0	0	0	0	0.00837661	0	0	0	0	0.00837661	0.0921427	0	0	0	0	0	0	0	0	0	0	0.175909	0.00837661	0	0	0	0	0	0	26.8889	0	0	0	0	0	0.418831	0	0	0	0	0	0	0	0
CM003.Fecal.Cohouse.JaxTac.sTx.MaleB6.to.FemaleB6.TacB6.DayMinus1.Male	Tac	Post-Cohousing		0	0.0309655	0.0061931	0	0	0	0	0	0	0	0	0	0.0247724	0	0	0.210565	0	0.0185793	0.0061931	0	0	0	0	0	0	14.8325	0	0	0	0	2.5144	13.5877	0	0	0	0	0	0.198179	0	0	2.31622	0	0	0	0	0
CM003.Fecal.Cohouse.JaxTac.sTx.MaleB6.to.FemaleB6.JaxB6.CohouseDay.Male	Jax	Pre-Cohousing		0	0	0.0227083	0	0.234653	0	0	0	0	0	0	0	0.0756945	0	0	11.6721	0	0.0151389	0	0.00756945	0	0	0	0	0	0.847778	0	0	0	0	0	0	0	0	0	0	0	0.151389	0.00756945	0	0.0151389	0	0.00756945	0	0	0
CM003.Fecal.Cohouse.JaxTac.sTx.MaleB6.to.FemaleB6.JaxB6.DayMinus1.Male	Jax	Post-Cohousing		0	0	0	0	0	0	0	0	0	0	0	0	0	0	0	2.96902	0	0.0737644	0	0	0	0	0	0	0	43.9144	0	0	0	0	0.33194	0.344234	0	0.00614704	0	0.0122941	0	0.0430293	0	0	2.01623	0	0	0	0	0
CM007.Fecal.FTX.JaxB6.to.TacB6.DayMinus7.sTx.MaleB6.to.FemaleB6.Male	Tac	Pre-FMT		0	0	0	0	0	0	0	0	0	0	0	0	0	0	0	0.00620887	0	0	0	0	0.00620887	0	0	0.409785	0	0	0.00620887	0	0	0	0	12.573	0	0	0	0	0	2.72569	0	0	0.00620887	0	0	0	0	0
CM007.Fecal.FTX.TacB6.to.TacB6.sTx.MaleB6.to.FemaleB6.Day0.Male	Tac	Post-Tac FMT + 1 Day		0	0	0	0	0	0	0	0	0	0	0	0	0.00650915	0	0	0.00650915	0	0	0	0	0	0	0	0	0	0	0	0	0	0	0	2.29122	0	0	0	0	0	1.74445	0	0	0	0	0	0	0	0
CM007.Fecal.FTX.JaxB6.to.TacB6.sTx.MaleB6.to.FemaleB6.Day0.Male	Tac	Post-Jax FMT + 1 Day		0	0	0	0	0	0	0	0	0	0	0	0.0109469	0.0109469	0	0	0.207991	0	0.164204	0	0	0	0	0	0	0	0	0	0	0	0	0	0.372195	0	0	0	0	0	0.14231	0	0	0	0	0	0	0	0
CM007.Fecal.FTX.TacB6.to.JaxB6.DayMinus7.sTx.MaleB6.to.FemaleB6.Male	Jax	Pre-FMT		0	0	0.0161134	0	0.0322269	0	0	0	0	0	0	0	0	0	0.0161134	2.90042	0	0.0966806	0	0	0	0	0	0	0	14.3248	0	0	0	0	0	0	0	0	0	0	0	0.257815	0	0	0	0	0	0	0	0
CM007.Fecal.FTX.TacB6.to.JaxB6.sTx.MaleB6.to.FemaleB6.Day0.Male	Jax	Post-Tac FMT + 1 Day		0	0	0	0	0	0	0	0	0	0	0	0	0	0	0	2.96179	0	0.101042	0	0	0.00631513	0	0	0	0	0.239975	0.0189454	0	0	0	0	0	0	0	0	0	0	0.145248	0	0	0	0	0	0	0	0
CM007.Fecal.FTX.JaxB6.to.JaxB6.sTx.MaleB6.to.FemaleB6.Day0.Male	Jax	Post-Jax FMT + 1 Day		0	0	0	0	0	0	0	0	0	0	0	0	0.379389	0	0.00689798	43.6366	0	0	0	0	0	0	0	0	0	16.1551	0.00689798	0	0	0	0	0	0	0	0.013796	0	0	0.0896737	0	0	0	0	0	0	0.00689798	0
CM015.Fecal.sTx.MaleB6.to.FemaleB6.Day0.JaxB6.Male	Tac	Post-Fast Jax FMT + 1 Day		0	0.208948	0	0	0	0	0.00614553	0.239676	0	0	0	0	0.00614553	0	0	0.866519	0	0.135202	0	0	0.0122911	0	0	0	0	0	0	0	0	0	0	0	0	0	0	0	0	1.15536	0	0	0	0	0	0	0.00614553	0
CM015.Fecal.sTx.MaleB6.to.FemaleB6.Day0.TacB6.Male	Tac	Post-Tac FMT + 1 Day		0	0	0	0	0	0	0	0	0	0	0	0	0.0652656	0	0	0.0130531	0	0	0	0	0	0	0	0	0	0	0.00652656	0	0	0	0	0.482966	0	0	0	0	0	1.50111	0	0	0	0	0	0	0.00652656	0
[truncated: 243 more columns]
